# Supplementary material for: Distinct Signatures of Tumor-Associated Microbiota and Metabolome in Low-Grade vs. High-Grade Dysplastic Colon Polyps: Inference of Their Role in Tumor Initiation and Progression
Source: Cancers (Basel). 2023 Jun 6;15(12):3065. doi: 10.3390/cancers15123065 (PMC10296265; doi:10.3390/cancers15123065)
Supplement: Supplementary file 1 [file cancers-15-03065-s001.zip]

Archive with 2 entries (2 files):
- Supplementary Material.pdf
- Table S3 Supplementary Material.xlsx
