# Supplementary material for: Distinct Signatures of Tumor-Associated Microbiota and Metabolome in Low-Grade vs. High-Grade Dysplastic Colon Polyps: Inference of Their Role in Tumor Initiation and Progression
Source: Cancers (Basel). 2023 Jun 6;15(12):3065. doi: 10.3390/cancers15123065 (PMC10296265; doi:10.3390/cancers15123065)
Supplement: Supplementary file 1 [file cancers-15-03065-s001.zip › Table S3 Supplementary Material.xlsx]

## Sheet: Small molecules abundances
NAME	7	8	10	11	12	15	16	18	20	21	22	23	25	26	28	29	31	32	34	36	37	39	44	47	48	49	51	52	53	57	58	59	60	64	65	66	68	69	71	72	73	77	83	86	97	99	105	107	110
histological group	HIGH	LOW	HIGH	HIGH	HIGH	HIGH	LOW	LOW	LOW	LOW	LOW	LOW	LOW	LOW	HIGH	LOW	HIGH	LOW	LOW	HIGH	LOW	LOW	HIGH	LOW	HIGH	LOW	LOW	HIGH	HIGH	LOW	LOW	LOW	LOW	LOW	LOW	LOW	LOW	LOW	LOW	HIGH	LOW	LOW	LOW	HIGH	HIGH	HIGH	HIGH	LOW	HIGH
1,1'-Biphenyl, 3,4-diethyl-	88.067	372.95	5.32493	160.579	2.48952	22.5552	7.17626	54.9861	0	75.6178	0	0	285.216	3.63578	1.03316	0	0	63.3838	0	0	83.7617	0	3.25915	0	14.2587	0	0	122.491	11.5786	0	0	37.0228	0	45.213	0	0	822.813	0	0	0	38.9908	0	0	0	387.025	30.1652	0	15.6384	0
1,2-Benzisothiazole	0	131.567	237.804	2512.61	2379.01	0	7459.99	0	0	0	4582.36	8173.81	0	1.41224	0	898.468	8564.66	2807.35	0	0	2110.86	0	52.9388	32.7995	0	0	0	372.943	0	0	1841.72	258.356	0	59.4856	0	0	5739.64	671.725	0	285.108	819.618	0	0	0	390.509	58.6758	155.943	7097.85	0
1,2-Ethanediol, diacetate	1427.84	187.908	0	0	103.466	145.283	0	0	0	885.643	0	0	566.595	750.117	440.885	0	0	0	45.6088	0	0	5925.78	0	182.368	0	433.128	2900.39	2356.17	0	0	0	0	1707.65	4094.7	0	0	54017.9	5673.55	2693.15	9730.69	0	123561	34322.8	0	0	9179.95	0	0	0
1,2-Ethanediol, monoacetate	54508.2	0	0	0	17481.1	0	0	4600.51	0	4920.45	0	0	0	28492.4	27764.4	16367.6	23612.2	4158.87	699.01	0	0	95719.6	0	1608.16	26116.8	0	20073.8	26626.2	0	96929.3	0	0	0	73151.7	0	0	686256	0	0	94329.5	0	1.10187e+06	306527	0	0	86823	23477.6	0	0
1,4:3,6-Dianhydro-?-d-glucopyranose	0	0	0	4597.78	0	0	0	0	0	0	0	0	0	0	0	0	0	0	0	2253.86	1605.63	2269.29	0	0	3019.31	0	0	0	0	0	0	605.697	24704.6	15436.2	55328	0	12815.3	0	0	18784.1	12034.7	0	28141.7	0	69373.9	4844.76	0	38036.2	13596.2
10(E),12(Z)-Conjugated linoleic acid	4955.69	2377.99	0	41.5919	0	15445.4	0	0	0	0	0	5626.89	0	4371.06	434.943	0	0	765.279	1192.32	0	0	0	0	23738.7	2203.15	336.82	0	0	0	0	1727.61	27342	0	0	0	8858.67	0	40859.1	8754.24	0	0	0	2049.72	5974.7	6139.59	343.481	0	4650.44	0
15-Crown-5	4410.13	298454	2895.61	8266.56	4110.84	0	0	247361	0	0	123969	30102.2	0	0	7344.67	0	45414.7	17086.7	0	13895.8	39446.1	151633	1307.64	0	0	59250.9	5301.85	0	56780.1	0	20571	0	89478.1	1365.28	0	76037.3	219568	0	15508.1	0	0	0	7783.34	0	0	47.2136	0	0	2279.89
1-Decanol, 2-ethyl-	18712	497584	0	50131	21560.8	47215.7	0	0	0	0	0	62579.6	100919	0	0	0	0	57995	0	0	99985.8	14126	0	0	0	0	0	31643.3	0	0	0	19983.6	0	5326.13	5477.78	51026.9	421657	51760.7	0	0	0	0	0	0	291343	24033.8	0	0	0
1-Ethyl-2,2,6-trimethylcyclohexane	308.09	0	0	0	691.612	0	0	0	0	0	0	526.206	404.913	1.0714	0	0	220.767	290.768	0	247.315	1137.68	689.365	0	480.236	0	0	0	0	0	0	1386.67	481.366	589.365	264.655	0	1231.6	6205.26	1054.49	0	67.5656	114.632	0	0	2528.45	0	0	138.11	1507.39	675.721
1-Heptadecene	5689.94	0	564.035	0	0	0	9731.16	0	0	0	3983.76	0	0	445.46	0	0	0	0	132.544	0	0	0	223.831	0	0	2183.28	0	1066.31	0	0	10567.1	4917.91	0	0	0	0	10608.7	0	0	5349.17	970.385	0	0	278.832	6620.09	394.766	757.662	0	0
1-Hexadecanol	0	29252.6	772.261	8464.06	0	5179.25	101.015	0	1331.28	0	0	6787.52	7380.29	0	0	1595.8	2134.62	1563.38	0	883.796	0	6003.59	0	5106.56	0	3249.56	0	328.866	7261.4	0	21308.9	0	0	15.8932	0	12626.3	39712.9	234.929	0	0	0	0	64104.9	16006.7	66177.8	136.531	2254.23	50958.4	7996.74
1-Hexadecanol, 2-methyl-	1968.32	83479.8	0	778.639	4546.74	2790.11	0	1899.41	0	0	0	11926	23716	0	0	0	0	6196.27	0	0	30458.8	3373.71	0	0	0	0	0	8990.54	0	0	0	6805.65	0	1410.2	2875.05	13723.2	126070	15915.4	0	0	2207.67	53388.5	0	0	245549	3928.08	0	66344.2	0
1-Hexanol	1212.18	1432.9	2089.17	0	0	0	0	0	2815.37	15963.2	10237.2	0	0	0	0	0	0	0	0	0	0	3678.27	0	70.7675	0	0	0	796.37	142384	8991.86	0	0	11382.8	7820.13	0	0	51116.5	0	0	28137.8	9604.02	0	0	87373.9	53021.8	0	5394.13	0	0
1H-Indene, 1-ethylidene-	0	324.638	0	48.102	19.0944	73.8814	0	16.7354	8.14618	0	51.1062	6.0365	17.0278	0	1.33151	7.80246	76.4687	30.6814	0	0	99.5215	96.3234	0	46.7838	0	0	19.0948	9.77124	0	0	55.4435	14.8524	0	3.28288	0.373389	18.8147	674.373	166.372	0	0	8.52843	0	166.251	0	2.24272	6.33463	2.36814	2.01131	0
1H-Pyrrole-2-carboxaldehyde	323.985	11241.6	251.781	0	0	0	352.206	0	0	805.515	2262.57	0	0	0	7.42106	42.5975	255.882	652.79	0	0	608.537	945.945	0	0	0	0	0	0	0	0	4681.51	0	0	65.3056	0	304.978	5071.41	430.747	554.083	1126.91	120.32	0	0	5132.51	8746.68	0	0	3907.4	0
1-Octadecanol	7460.56	0	486.358	8011.51	350.84	0	535.121	1862.86	356.001	0	0	0	9188.2	14.4253	0	2850.4	3731.72	1929.44	0	0	0	8390.77	0	3019.03	0	8153.34	0	0	2037	0	1183.28	0	261.389	79.562	0	2653.64	6618.53	542.008	0	0	0	0	356.854	331.39	1372.9	56.1082	0	517.147	270.486
1-Pentanol	151690	0	0	1.0802e+06	417673	0	0	1.05473e+06	0	0	0	0	0	358064	423096	0	0	41009.1	21633.6	0	0	1.40148e+06	0	0	0	0	0	13903.3	239803	110605	0	0	146998	41590.3	0	0	514349	12872	0	34890.7	0	0	0	49443.6	0	4354.01	0	44287.1	0
1-Tetradecene	0	0	0	0	22.2901	106.577	171.608	0	34.637	0	0	0	111.928	0	0	0	223.29	4.02036	0	34.8635	90.2395	2.62865	0	0	0	1.15668	0	0	0	0	6845.29	74.5469	0	1.22232	98.9001	249.694	1086.14	0	3095.54	4487.8	25.5031	0	114.011	0	21.6881	2.75177	6.62892	0	0
2(3H)-Furanone, 5-dodecyldihydro-	0	920.99	291.569	3591.37	0	0	0	0	2318.71	216.606	0	0	580.556	0	0	730.432	0	128.236	0	1143.94	0	0	67.5104	25.8877	676.871	56.2235	0	47.5648	4720.78	2383.93	0	0	1497.13	187.751	0	0	2347.61	120.092	0	11.156	971.513	2214.45	53136.9	0	12387.6	27.7503	0	11776.1	2600.46
2(3H)-Furanone, 5-ethyldihydro-	0	4837.03	0	0	40774.1	28073.5	2605.94	0	0	72023.8	187399	65458.6	119071	0	0	565.761	0	0	5772.98	0	92328.8	31080.1	304.787	17153.1	0	41662.9	0	2087.29	0	0	62748.3	0	0	10609.4	4245.13	0	162478	30070	0	34277.9	1238.8	179431	29318.8	217896	47173.1	20013	0	0	0
2(3H)-Furanone, dihydro-4-hydroxy-	7478.8	15098	527.497	15369.9	0	0	0	19627.2	0	0	13092	0	13187.6	0	0	3077.42	0	3637.96	64.1901	0	1136.68	0	0	17342.7	2155.02	7358.31	0	1365.23	0	7887.74	18199.4	6776.96	0	0	0	0	12789.9	12720.3	0	0	5303.29	32993.3	0	19112.2	17636.1	2981.24	0	0	18589.5
2(3H)-Furanone, dihydro-5-pentyl-	303.24	76.1694	0	0	1605.16	675.442	2057.93	0	0	67.3906	4121.31	753.509	1033.95	0	0	0	241.26	492.153	0	0	1561.77	850.991	0	229.419	0	0	401.81	0	0	0	8123.37	0	0	0	0	116.143	14711.6	1231.09	0	4501.72	252.692	7753.22	2058.55	5536.54	5322.74	599.64	139.645	0	0
2(3H)-Furanone, dihydro-5-propyl-	0	3469.47	0	0	508.344	0.210347	295.371	0	0	1570.66	4266.45	512.599	909.906	0	0	0	0	351.19	31.7608	53.1461	1971.86	0	35.4824	0	0	557.372	177.449	163.557	0	804.505	1850.21	0	0	96.548	0	0	2301.01	1484.32	226.573	0	0	2607.18	0	5376.01	1179.04	338.517	0	0	0
2(5H)-Furanone	0	3082.36	228.168	0	519.458	0	0	1613.27	0	0	0	0	0	149.53	324.16	0	0	11279.1	14.8762	0	0	1885.75	0	38.9474	0	480.146	170.883	0	0	932.458	0	0	1420.09	420.239	0	0	9021.77	0	0	0	0	957.96	0	2293.62	2010.95	161.607	91.8691	0	0
2,4,7,9-Tetramethyl-5-decyn-4,7-diol	0	0	200.672	12571.7	254.845	2764.35	6926.8	0	1805.78	0	11.1748	12539.4	5176.62	0	0	0	694.471	1775.78	0	118.131	5721.15	0	494.212	934.278	316.583	0	88.3706	0	0	0	734.646	87.7934	0	0	0	0	3011.26	187.245	0	347.13	198.252	0	1063.2	0	1624.17	36.6296	57.7683	2352.02	240.383
2,4-Di-tert-butylphenol	678.352	273.519	22.9813	1760.83	196.259	38.7592	397.96	0	0	0	0	704.03	1457.25	223.31	140.253	0	0	1701.59	0	670.202	1988.46	0	14.8551	3160	176.67	0	0	0	27492.1	6904.73	0	0	1302.69	0	12075.6	14637.2	81009.3	20096.4	10672.8	0	2501.23	0	0	0	22849.8	0	6760.34	13910.8	7610.98
2,5-Hexanedione	0	0	0	67.7034	0	93.3919	17.0741	0	0	0	267.743	66.799	0	4.69097	3.915	0	0	0	0	41.9846	126.914	0	0	0	0	0	0	0	2000.16	7514.21	0	0	0	0	0	5239.8	34382.8	3210.93	8295.96	6473.71	0	51027.1	41468.4	48843.7	0	217.303	0	24653.4	3090.68
2-Butenoic acid, 3-methyl-	0	90.8082	124.354	0	73.9895	0	242.498	0	0	175.805	36.4209	0	0	65.0469	90.5304	117.738	0	29.4291	12.4708	0	2.58381	275.104	0	239.138	43.4582	2.65761	0	0	281.393	134.99	237.963	0	0	48.2127	330.672	523.051	1161.65	352.994	413.565	261.724	0	0	0	0	42.2355	0	2.85498	0	0
2-Cyclohexen-1-one, 4-(3-hydroxybutyl)-3,5,5-trimethyl-	0	49.5371	0	1638.43	1845.72	0	0	787.246	1457.1	419.816	951.93	578.362	283.243	23.6704	0	0	0	57.585	1.24029	0	529.337	0	12.9748	400.576	4.59983	259.516	471.389	0	0	0	1344.51	941.165	0	0	699.42	0	334.084	799.986	1015.98	0	20.2177	0	894.645	0	0	28.1199	0	295.69	181.999
2-Furanmethanol, 5-ethenyltetrahydro-?,?,5-trimethyl-, cis-	0	566.61	0	0	0	0	0	0	109.726	6718.52	330.017	0	0	292.497	548.29	0	1555.39	1313.06	0	0	1560.68	744.085	0	918.134	0	0	0	0	178.736	0	286.865	0	0	62.045	33.2859	0	139.281	0	0	132.83	136.016	0	0	0	135.703	0	0	0	0
2H-Pyranmethanol, tetrahydro-2,5-dimethyl-	0	0	0	7997.36	3794.49	0	2303.32	0	0	0	0	3892.14	995.015	0	63.4083	0	0	0	0	2017.75	1871.02	0	20.1836	0	0	449.615	3963.95	0	2186.35	13645.9	0	0	36409.1	0	24836.2	46769.9	114187	99078.3	50835.2	6738.84	0	0	65966.1	0	66220	0	5975.54	0	0
2-Isopropyl-5-methyl-1-heptanol	0	0	0	1161.05	1235.72	553.705	736.373	0	0	0	0	890.09	292.111	116.841	8.79013	0	306.16	2224.76	0	0	2292.94	0	191.877	1164.8	0	0	0	392.065	0	0	779.834	490.854	895.773	137.337	0	0	4447.78	1359.78	0	1849.77	0	0	44.0069	1763.73	0	0	72.0287	0	659.722
2-Methyl-E,E-3,13-octadecadien-1-ol	3996.36	40386.9	89.4071	0	2423.38	2922.45	0	9557.63	0	0	0	0	31400.5	127.134	0	0	161.353	7483.74	294.744	0	20765.8	1173.06	0	0	0	0	0	6148.63	0	0	14834.2	6333.36	0	4144.15	5055.16	0	86355.4	8863.95	0	0	2883.9	0	0	0	0	354.728	600.516	5183.95	0
2-Octenoic acid	2878.78	15938.2	744.922	5201.29	0	0	2772.61	0	320.293	0	0	0	0	1036.83	2178.42	1690.48	2649.09	193.75	0	1203.89	4724.16	158.042	0	2109.04	1267.31	0	0	0	3712.99	1735.87	1136.47	0	0	74.656	2001.63	314.251	10917.2	0	0	2409.24	578.619	8103.97	0	16648.5	0	982.762	0	4623.52	469.603
2-Octenoic acid, (E)-	0	0	0	0	0	0	0	0	0	0	0	0	0	0	0	0	0	820.299	0	0	0	0	0	0	0	0	0	0	1749.15	0	0	0	0	0	0	0	0	0	0	0	0	9531.22	0	29881.1	4209.55	391.892	0	0	0
2-Pentanone, 4-hydroxy-4-methyl-	0	0	0	622.688	1034.03	0	0	0	512.872	0	0	1232.06	602.631	0	0	4.65078	0	0	0	0	30.2077	0	0	0	3.09121	0	0	1.74621	0	564.181	207.124	136.186	0	15.5061	36.0258	127.97	3357.14	4957.31	0	0	0	288.149	0	4.52916	5254.57	0	64.7344	3170.3	432.426
2-Propenal, 3-phenyl-	4.38295	3547.38	6.44482	748.025	0	18.6067	0	44.8226	0	0	464.458	1286.32	45.5758	0	0	0	0	390.356	0	0	827.063	23.8394	4.94622	0	0	0	60.5267	123.327	0	0	0	67.8723	0	16.619	12.0566	0	1398	216.825	0	0	385.563	0	0	192.988	0	0	0	0	0
2-Propenoic acid	280.756	0	22.698	339.929	0	169.39	338.426	726.858	0	0	0	0	0	305.842	429.171	57.884	0	24.8173	0	0	0	1239.68	0	1485.58	0	0	14.3464	58.3603	20.7654	218.203	0	0	201.634	138.617	0	0	4360.49	4.54735	0	0	0	0	0	907.228	0	21.4502	0	0	0
2-Propenoic acid, 3-phenyl-	0	2187.28	65.5609	0	0	175.801	2475.09	0	29.8293	0	0	0	130.914	222.277	45.9317	210.667	153.905	0	0	696.105	0	309.463	0	0	0	0	0	0	2994.48	657.68	2315.93	0	0	589.093	0	1166.33	4542.63	0	1577.24	870.473	255.283	0	1012.74	2088.59	2827.61	10.2534	38.2471	0	546.316
4-Hydroxy-2-methoxycinnamaldehyde	1494.64	3181.88	0	430.205	0	1058.21	3282.66	0	1760.2	4449.65	0	0	0	1.27386	0	327.426	0	0	15.1792	2209.94	0	1366.02	2.05809	2597.42	0	0	1488.4	0	0	0	2174.51	982.381	254.036	414.132	0	2220.38	0.136936	3409.5	2327.7	0	0	0	894.78	171.072	0	0	56.848	227.529	0
5,8,11-Heptadecatrien-1-ol	0.505424	0	0.499661	2.984	0	0	0	1.63104	0.785854	0	0	0	0	0.448511	0.237044	0	0.183891	0.4283	0	0	0	0.19148	0	0	0	0	0.00846399	0	0	0	0.423527	0.0206588	0	0.0210032	0	0	4087.51	0.1765	0.52705	0	0	0	0	0	0	0	0	0	0
6-Methyl-3,5-heptadiene-2-one	120.353	172.532	0	0	1376.62	0	1267.61	0	0	1093.42	1753.06	0	0	458.811	170.097	0	0	78.1383	102.374	0	582.035	825.929	0	353.643	0	0	0	289.239	0	0	1606.47	0	0	106.981	0	0	4257.33	0	0	0	0	2406.99	214.173	7021.2	0	0	516.843	0	0
7-Hydroxyocta-2,4-dienoic acid	0	2405.99	253.733	0	0	0	5825.61	0	0	0	576.288	0	0	0	1567.28	2657.87	0	247.037	74.3315	74.0102	0	0	1053.84	0	0	1115.58	913.347	457.267	20718.1	1191.08	0	0	51.2924	1747.41	0	0	0	24.8862	0	0	0	2317.82	0	187.402	0	3149.5	0	0	0
9(E),11(E)-Conjugated linoleic acid	0	235.769	0	0	747.852	4829.31	90.2256	0	0	0	0	7949.52	24506.2	294.872	69.2615	0	0	3471.75	1016.37	315.284	0	787.388	58.9198	3097.75	963.326	369.569	0	0	0	0	0	7405.07	2417.79	0	387.098	839.066	87195.6	1488.69	1907.13	36.2217	4.1182	0	963.171	0	0	0	224.082	358.583	167.598
9,12-Octadecadienoic acid (Z,Z)-	300270	134775	0	0	679523	2.03272e+06	96840.4	0	190374	0	0	1.62803e+06	2.00316e+06	364260	128602	0	0	91708.8	109754	854622	0	981858	6153.5	1.51083e+06	0	0	0	0	0	0	0	2.01757e+06	112562	0	491843	1.28103e+06	0	2.58995e+06	2.29782e+06	0	16997.9	0	1372.25	0	5379.78	16.841	123.76	0	0
9,12-Octadecadienoic acid (Z,Z)-, methyl ester	0	0	0	0	11.5562	0	0	0	0	9.36384	0	0	0	0.500066	0	0	0	5.36706	0.173854	0	0	0	0	0	1.11033	0	0	0	27.049	1175.16	0	0	105.762	574.48	64.9983	0	63777.1	0	173.681	523.984	0	155.633	858.541	0	0	0	14.7224	0	130.604
9-Octadecenamide, (Z)-	12470.8	139518	2593.46	0	0	14441.4	1474.85	0	0	0	72331.6	476226	254504	6119.79	0	0	34635.3	0	0	293524	169715	427212	1581.24	0	0	0	0	0	0	0	500822	0	0	33121.7	64255.6	186698	7279.92	0	0	176597	0	361356	0	96741.6	0	0	7029.58	0	0
Azelaic acid	100460	0	0	0	40949.2	23148.6	0	0	3701.06	0	0	0	926.05	2075.28	142.141	0	2053.39	17954.5	0	0	480.911	1322.24	72.1741	0	0	0	0	0	0	0	118038	0	0	0	0	7564.7	4617.45	0	1759.89	5179.07	339.042	0	8525.35	0	5469.06	0	445.601	0	0
Benzaldehyde	1830.9	0	0	705.762	607.187	173.491	0	0	0	669.071	1191.75	0	416.327	149.921	0	0	0	346.525	0	0	0	856.598	0	0	0	0	13.4546	0	0	0	0	112.66	448.601	0	0	0	112504	300.267	0	0	27.4388	0	1637.34	0	0	5.36916	121.927	3564.44	0
Benzaldehyde, 2,4-dimethyl-	0	0	112.072	0	2616.92	0	0	13701.9	793.242	0	12175.9	831.55	0	0	0	0	0	1092.81	0	0	3294.73	2900.66	0	0	0	0	7695.3	7167.48	0	0	6339.41	8813.55	0	0	0	0	25624.5	0	21016.6	483103	30657	632360	39147.5	0	167169	2876.27	0	42077.5	9514.13
Benzaldehyde, 2,5-dimethoxy-	210.432	677.523	0	131.524	0	237.797	2272.17	154.614	0	0	662.969	0	0	187.859	100.189	0	0	140.133	0	0	536.626	0	24.6373	303.678	0	0	0	0	0	0	0	4730.97	0	313.628	0	0	0	1905.03	0	4911.29	689.777	31504.6	0	15928.2	0	8923.96	4850.06	21992.6	119275
Benzaldehyde, 2-methyl-	274.443	996.525	0	37.2434	1555.97	799.951	0	7432.06	0	0	0	1502.36	0	23.0923	110.067	0	0	193.142	57.2478	0	88.7604	240.158	0	0	124.977	0	4954.78	0	0	13569.4	54165.9	6188.15	0	0	0	12002.3	62975.6	61286.7	14226.2	14130.8	0	37121.5	0	39354.9	12702.4	469.672	2505.36	0	0
Benzaldehyde, 3-methyl-	148.112	0	0	0	3457.41	245.323	0	38532	0	0	3405.61	3548.38	62.2336	28.7335	0	0	0	1401.8	0	0	0	1308.49	0	0	0	0	2917.47	0	0	13196.3	9364.35	7007.51	0	0	5460.45	35243.3	7718.26	71088.1	13352	4610.31	0	24660.6	0	8654.83	0	330.745	3395.07	0	0
Benzaldehyde, 4-hydroxy-	0	0	0	3774.16	0	0	13898.8	0	6222.08	0	0	100936	0	571.085	2951.46	0	0	0	0	6530.1	0	14890	35.7296	13854.3	0	8854.35	849.044	0	0	0	0	3363.52	148.24	94.7454	57.4367	7913.87	4.71456e+06	0	6213.28	2342.59	0	0	5340.71	9564.51	1486.31	73.6017	0	1844.36	2605.64
Benzeneacetic acid	90728.4	241751	15899.9	67609.7	0	5878.82	194728	6779.89	0	0	0	0	0	0	18062.6	32009	0	58767	0	0	4315.5	55220.9	0	0	0	5439.69	0	0	0	932991	0	234529	1.16853e+06	0	71556.9	0	1.36704e+06	633152	2.0278e+06	2.06319e+06	0	0	0	1.0974e+07	9.00865e+06	0	461319	0	0
Benzoic acid	961328	126116	54007.9	0	0	0	0	72970.6	0	0	0	0	1.21289e+06	35696.2	120475	141820	55266.9	29995.6	0	0	0	0	0	0	96321.1	0	46258.3	0	415761	204621	138825	0	15489.8	16744.6	0	0	2458.38	0	0	0	49377.6	0	0	741377	613228	70666.8	13965.1	0	0
Benzoic acid, 4-hydroxy-3,5-dimethoxy-	3621.81	0	2167.43	564.832	0	777.36	0	0	14113.2	47996.2	0	0	40598.8	0	0	10340.1	0	3013.58	0	2838.78	34608.9	0	990.659	0	12510.9	6268.06	259.245	498.319	1693.42	3426.25	3447.07	0	4475.11	260.12	0	0	879.141	0	0	3956.83	0	0	0	358.031	0	13.9242	76.8949	182.638	0
Benzoic acid, 4-methyl-, methyl ester	0	0	2.58017	89.6436	31.312	41.4967	166.111	0	0	0	209.69	52.1492	0	0	0	28.6652	69.1613	26.1284	0	0	136.133	33.7417	24.5051	0	0	0	12.2495	70.9204	0	0	54.6818	0	0	6.92209	40.2463	25.073	12488.9	1.02708	76.4193	96.2063	0	0	0	39.8258	0	1.51185	8.28624	10.5629	0
Benzoic acid, methyl ester	14.0857	0	0.983247	8.51388	4.36966	7.91146	6.55992	0	0	0	54.1654	0.946123	0	0.256511	0.382222	0	1.37574	47.7524	0	0	1.71229	3.56006	0	4.83378	0	0	0	0	0	1365.53	0	0	2979.25	0	1018.94	752.692	19029	4581.88	3596.25	2461	0	7392.45	0	22179.4	6555.75	349.347	373.574	0	0
Benzophenone	0	0	0	30688.7	10053.4	0	93749.6	0	3252.64	0	617.031	28001.2	16088.8	0	0	2896.23	2600.89	2779.91	0	0	15869.7	0	390.912	0	526.431	0	0	467.381	2124.82	3999.95	0	0	0	818.428	1072.3	0	5737	319.486	0	0	607.955	0	0	3752.82	4274.96	99.0946	9.17299	0	0
Benzothiazole	0	130.791	237.735	2507.68	2373.59	0	7443.8	0	0	0	4577.4	8153.56	0	1.25482	0	896.449	8549.68	2803.18	0	0	2107	0	52.9767	31.6573	0	0	0	372.831	0	0	1840.12	257.987	0	59.3503	0	0	147903	671.073	0	285.399	819.304	0	0	0	390.714	58.7154	156.276	7104.07	0
Benzyl alcohol	52680.6	2184.68	121.384	0	0	14751.6	534.585	0	3809.72	15096.3	27461.7	838.333	0	0	0	3853.34	5440.9	4066.71	0	0	4848.76	0	0	0	9320.19	0	0	6576.22	0	0	4327.11	0	0	3182.04	0	0	21596.9	0	0	35100.6	33137.7	290777	646578	0	0	1410.12	0	814843	88701.4
Butanamide	0	0	0	0	8188.29	0	0	0	0	9265.84	0	0	44873.8	0	0	0	0	3097.96	297.113	0	6406.45	0	585.344	8111.78	0	0	3494.03	0	0	0	14020.2	0	0	120.228	0	4807.22	56232	9737.63	0	940.247	2275.32	5744.48	4581.33	21760.8	12092.3	440.248	0	0	10923.7
Butanedioic acid, dimethyl ester	0	9.55605	0	0	0	0	0	0	0	0	0	0	0	0	0	0	0	3.33582	0	0	0	0	0	0	0	0	0	0	0	6056.84	0	0	0	0	0	9465.08	97.6823	13826.9	15751.7	6787.09	0	41349.3	0	73812.8	12397.7	0	136.463	0	0
Butylated Hydroxytoluene	50.0082	25.8678	6.20557	128.017	0	65.9953	57.496	0	0	0	13.2876	0	0	8.02324	2.05071	0	41.013	2978.98	0	0	64.3512	0	0	61.8636	8.12753	0	0.150512	2.57458	0	0	1.45178	0	0	2.27963	0	0	3357.14	12.4138	0	0	3.28269	0	0	0	9.88819	0.974338	0	0	0
Cinnamaldehyde, (E)-	4.61777	4819.3	6.7901	788.101	0	19.6035	0	47.224	0	0	489.341	1355.24	48.0176	0	0	0	0	411.27	0	0	871.373	25.1166	5.21122	0	0	0	60.5267	123.327	0	0	0	67.8723	0	16.619	12.0566	0	475540	216.825	0	0	385.563	0	0	192.988	0	0	0	0	0
cis-Vaccenic acid	266391	575187	0	0	34915.3	30631.5	1.73198e+06	0	90615.8	0	0	0	306527	89372.8	112651	115471	0	0	0	128005	295249	358201	586.283	112542	0	42197.9	0	0	69099.9	0	1.80302e+06	34671	0	0	0	203561	1333.8	0	560567	381602	0	0	0	4479.45	0	602.636	971.35	0	0
Cyclohexane, isothiocyanato-	19.8224	0	49.0173	526.456	0	459.978	772.842	0	525.471	3541.21	0	2588	196.97	0	0	264.182	920.363	87.4782	0	256.192	0	1199.19	0	0	0	0	0	0	84.1719	0	706.154	0	0	184.28	1530	0	0	0	636.572	1007.48	152.325	0	219.319	868.375	668.196	0	42.7315	235.501	0
Dehydroabietic acid	0	6319.03	0	0	0	431.662	646.763	0	0	3559.05	3994.05	0	4803.31	0	0	1813.97	558.496	0	63.3324	2113.83	0	307.615	0	532.908	600.314	0	343.021	0	0	0	994.81	194.59	0	57.3959	153.697	0	573.824	0	0	2541.55	37.751	0	0	0	0	0	0	0	0
Dibenzofuran	0	284.645	0	57.4378	103.085	0	0	201.624	0	0	138.177	120.524	285.714	0	0	0	0	101.165	0	0	111.925	0	0	15.3968	0	0	34.0077	10.5147	4.16641	47.4411	205.024	0	0	0	24.1779	0	698.127	0	0	0	44.2882	0	0	0	0	2.25236	0	28.8673	0
Diphenylamine	0	146.584	0	0	147.789	802.622	338.39	711.011	0	0	0	0	923.426	0	103.59	15.4316	0	202.002	0	0	297.814	1013.34	0	179.997	0	0	144.382	0	0	5642.35	308.636	296.918	0	0	0	0	320417	0	0	0	83.6818	0	0	678.161	0	0	32.5843	0	25.3991
Dodecanoic acid	0	0	1147.62	0	0	15364.7	81866.7	0	0	50873.7	155286	0	0	0	5983.31	45671.4	0	22314.1	0	19309	0	0	13389.5	19255.6	18330.3	41907.5	0	0	0	0	0	0	0	92848.1	0	68471	378.675	0	83523.8	98161.5	2218.72	0	22196.3	154776	71344.4	0	12994	0	54752.5
Dodecanoic acid, 1-methylethyl ester	18.8332	5.51921	3.52753	61.7753	37.2288	6.90449	0	51.6861	0	0	0	0	119.247	0.69846	0	0	0	44.9908	0	5.43627	47.0936	0	0	0	13.0862	21.032	0	69.4394	0	0	16.1683	38.6297	0	14.823	0	4.70418	2367.37	0	0	0	0	0	0	0	348.867	23.427	0	96.9224	31.0558
Eicosanal-	0	869.361	55.3959	140.233	0	722.514	366.012	0	730.085	0	0	0	1064.88	14.7287	0	0	481.297	82.0469	0	526.881	0	275.055	45.9068	0	236.514	0	0	0	0	4916.82	172.256	0	0	1601.61	0	0	237230	0	1232.85	3322.69	45.4897	0	0	6220.83	0	572.26	0	0	2116.93
Formic acid	0	246651	0	1.8537e+07	29303.6	0	0	907160	0	0	4.51286e+07	4.47881e+07	0	0	0	638153	0	0	8.64461e+06	1.39127e+06	1.30531e+07	0	886154	800464	248737	1.36449e+06	45393.9	0	0	2.48411e+06	10874.7	0	0	0	42864.9	40173	51109	0	69016.9	0	0	138336	451723	524837	1.19603e+06	23764.5	37373.4	191229	40913.2
Formic acid, hexyl ester	1214.71	0	2090.2	0	0	0	0	0	0	15963.4	10243	0	0	0	0	0	0	0	0	0	0	3679.62	0	69.3646	0	0	0	767.51	142367	8033.08	0	0	11366.3	7818.86	0	0	5.36871	0	0	28139.4	9616.73	0	0	87360.7	52830.2	0	5389.39	0	0
Gamolenic acid	1006.13	14.8916	0	703.411	2693.96	230.501	0	0	0	0	17945	10476.6	2240.91	0	0	9260.32	1624.15	0	147.157	4205.7	3344.77	325.305	0	14.5495	900.823	0	238.157	90.226	30.5839	5545.19	233.737	0	0	97.7422	3.13079	0	265649	0	0	0	0	0	1.81575	42.1528	0	0	1.14882	0	1.36337
Heptanoic acid	0	435353	7611.99	0	0	0	35075.6	0	0	0	95424.2	0	0	0	3500.86	30941.8	5231.91	13282.3	0	10047.5	197424	0	3119.04	0	9104.63	8641.57	0	0	41051.6	0	117375	0	0	196.279	0	0	51703.6	54621.2	0	0	6495.82	130300	173050	488783	52863.9	16255.4	0	0	25697.3
Hexadecanal	0	19631	542.481	6015.79	684.263	0	13088.9	0	23902.5	62763.6	0	0	19999.7	0	65.6841	457.26	12589.2	7859.89	0	16720.7	0	0	2590.81	0	0	0	0	0	62065.6	14698.5	9314.15	0	10507.7	16584.1	0	0	9652.8	0	0	113236	12402.6	0	0	113812	0	0	8116.66	27162.5	56542.8
Hexanoic acid, 2-methyl-	0	706.758	0	0	0	0	0	0	1262.07	0	0	0	0	0	1026.02	2331.38	909.423	0	0	3706.72	4662.52	0	200.494	3689.71	255.088	2170.74	0	27.8884	211.404	551.141	39.1418	0	0	53.7243	7.50769	0	9624.74	0	0	251.612	1.42211	0	0	0	0	0	0	0	0
Hydroquinone	0	0	367.27	1965.81	1578.22	0	0	0	0	2397.21	22091.6	0	0	0	167.794	0	1189.27	511.71	0	0	0	0	130.006	0	0	0	1224.83	2868.15	2617.16	0	5293.9	0	0	0	0	0	19180	0	0	18245.2	0	0	0	4465.74	5722.4	0	0	0	0
Isopropyl palmitate	0	0	28.0028	19180.6	1996.34	3511.14	2609.09	0	0	0	6634.92	14317.5	7709.64	345.05	0	1217.52	2305.57	599.656	0	0	0	1278.07	0	5211.14	176.265	0	356.972	168.869	0	0	0	2791.36	2267.38	0	0	0	4977.69	225.495	0	0	0	0	639.441	0	1122.37	10.4852	0	209.595	4.70577
Mesitylene	0	4953.9	118.707	1110.53	296.269	0	84.8042	0	0	331.17	2108.87	1783.93	861.834	0	0	0	0	207.704	0	0	357.639	0	80.4968	0	0	0	0	378.347	719.02	0	0	0	185.491	0	0	0	446499	1412.15	0	239.778	90.4517	0	0	0	0	0	0	0	2240
Methyl n-hexyl ketone-1-phenyl-1,2-ethanediol ketal 2	0	36183.6	0	0	74106.3	0	0	52292.2	26539.5	0	187407	0	0	10403.3	3774.32	0	0	0	4789.57	0	0	105039	0	0	0	29089	358.262	5975.82	0	0	622070	20075	0	0	0	0	21356.8	34300.4	0	0	28317.6	0	0	310585	1.16012e+06	0	0	0	0
n-Decanoic acid	0	5925.98	1175.06	5663.97	0	0	737.097	0	1598.33	0	0	949.666	0	0	4133.83	4227.92	3040.92	2146.18	0	4895.69	7016.68	0	1550.48	0	1145.44	1505.44	0	800.3	8156.37	9586.45	22117.5	0	0	5859.56	0	0	276440	6578.41	1258.77	0	0	0	0	39798.2	38890.6	375.894	3612.93	7916.98	4574.49
n-Hexadecanoic acid	0	20463	3660.2	13632.5	5019.25	101876	189103	0	0	0	76530.1	37759.8	13215.9	0	0	0	0	13905.4	7443.71	0	0	0	359.182	24209.5	6173.58	4118.22	34242.1	0	0	0	0	34936.1	94813	0	31450	0	27686.5	242314	0	0	7110.42	0	381355	0	282629	4633.59	0	276069	6703.35
Nonanoic acid	823.528	85244.8	667.177	6293.6	0	1548.65	11513.6	0	5284.29	0	0	0	0	0	4167.71	5989.37	4564.65	1743.42	0	9803.1	18756.4	0	524.624	0	2876.12	68.2738	0	0	5845.3	6645.38	23821.3	0	0	730.92	0	0	94864.4	5304.28	0	0	67.9313	0	5003.31	18365.7	36573.4	1323.83	0	0	0
Octadecanal	0	55201	1513.14	3838.79	0	224.58	30247	0	21299.8	2707.74	0	0	0	0	657.844	4082.07	16127.7	795.678	0	18852	2825.67	65.2037	1428.07	0	8640.26	0	0	0	38922.8	32917.7	26528.3	0	0	39139	0	0	114818	0	25262.2	135838	5853.37	0	0	468588	71946.8	0	19506.7	0	0
Octanoic acid	0	23700.4	5856.59	0	0	0	21946.8	0	1574.74	53177.8	58900.2	0	0	0	6275.27	5890.49	7254.96	4697.9	0	26940.8	50845.9	0	6491.45	4138.16	5065.27	12470.2	0	6026.82	96253.6	21078.3	72059.4	0	0	11097.5	0	0	51656.1	36132.1	7815.86	0	0	0	2818.72	291336	32659.1	0	251.231	0	19775.3
Pentadecanal-	0	19610.5	542.03	6008.95	686.481	0	13076.8	0	23873.5	62699.7	0	0	19967.3	0	64.9756	455.514	12576.1	7852	0	16702.4	0	0	2581.13	0	0	0	0	0	61996.2	14959.5	9301.66	0	10495.3	16567	0	0	26057.3	0	0	113110	12391.6	0	0	113579	0	0	8101.98	27165.2	56442.8
Pentadecanoic acid	3446.66	17054.3	1710.97	0	0	3313.85	8342.24	0	20776.2	9327.84	0	0	0	0	0	11732.8	5642.12	6185.12	0	16261.5	7169.75	6687.07	720.958	0	0	6006.12	0	2233.95	15743.9	5087.75	4508.5	0	0	4148.97	0	0	1979.59	0	1203.02	5519.48	616.189	0	63727.6	0	3472.68	116.278	0	0	9114.38
Pentanoic acid, 2-methyl-	0	0	0	0	0	0	0	0	0	0	0	0	0	0	0	0	0	0	0	0	0	0	0	0	0	0	0	0	1916.46	0	0	0	603.457	0	886.127	2583.41	980006	541.109	1880.88	197.234	0	27578.8	0	17570.8	8950.73	2054.22	0	159.25	0
Pentanoic acid, 4-oxo-	0	82019.1	9649.23	0	0	0	0	108852	0	106918	286619	0	305802	0	0	0	0	0	0	66458.7	109957	7815.62	0	9094.1	16502	8127.8	40544.4	9014.41	0	176808	886816	0	0	45405	0	0	73085	0	0	0	39787.1	0	1.62279e+06	1.3167e+06	224540	52404.8	18505.3	0	1.21988e+06
Phenol	3567.64	6832.65	1815.21	0	502.859	2260	963.937	0	0	7960.13	18152.5	0	0	0	475.361	653.261	3205.19	14084.2	0	0	5877.13	3287.58	0	0	0	0	0	2770.23	0	0	53364.4	0	0	1519.86	0	0	3168.37	8182.36	0	20798.8	11066.6	0	0	85549.4	87707.8	0	0	63664.8	0
Phenylethyl Alcohol	995.691	184.147	87.1019	0	0	645.21	160.07	0	0	442.216	3016.58	0	0	0	54.7309	964.275	598.7	854.679	0	434.983	665.298	0	1.05007	191.021	0	0	0	286.461	131.672	273.125	1095.77	0	0	206.929	0	0	70.3337	28.6242	0	273.747	618.18	0	0	0	0	60.0422	0	0	0
Quinoline, 2,7-dimethyl-	17.0367	1.40251	0.106921	0	0	16.0084	0	12.1585	0	0	36.6163	22.7042	0	0	1.31951	1.85155	5.60159	4.37747	0	0	0	0	0.459872	0	8.99142	13.5296	2.43113	0	0	0	42.4843	8.40437	4.35771	0	0	0	4264.06	12.1578	58.0843	0	0	0	0	0	7.19972	0.543822	0	0.749919	0
Sorbic Acid	0	2409.67	254.422	0	0	0	5838.27	0	0	0	565.238	0	0	0	1571.86	2665.18	0	248.259	74.4405	73.6555	0	0	1056.7	0	0	1117.84	913.32	457.676	20769.9	3275.17	0	0	51.5312	1752.31	0	0	120731	24.8498	0	0	0	2321.29	0	189.765	0	3155.05	0	0	0
Tetradecanoic acid	0	7666.19	1697.12	8424.59	0	31560.1	0	0	1984.95	0	0	0	0	0	4137.23	3302.28	5330.04	21349.2	0	23895.2	19426.4	0	1334.5	0	889.341	12102.3	0	0	33873.9	11047	4176.98	0	0	32965.9	0	2001.01	20848.1	0	0	4520.04	3010.73	0	4549.97	37795.9	20284.6	595.079	776.891	7667.73	43553.3
trans-Cinnamic acid	1387.65	1719.81	432.884	8057.69	2530.37	0	0	0	2146.53	0	0	0	5156.51	839.684	0	167.615	1793.12	0	0	1522.64	225.225	4195.1	0	0	0	0	0	4148.35	10302	0	16588.2	0	0	2485.77	0	3606.46	111027	0	4449.51	0	0	0	0	36142.9	0	0	3679.27	5566.87	14411.5
Undecylenic acid	0	0	0	8091.45	14425.3	0	43959	0	5780.95	5442.41	0	0	0	1149.36	0	0	6422.67	1022.36	463.893	0	19672.5	13480.3	0	0	0	0	0	0	0	0	122983	6328.21	0	0	0	76921.9	147573	22137.6	0	11305.2	4635.22	30002.3	18024	72685.3	65363.6	1617.13	0	0	0
Vanillin	0	183711	0	0	13461.8	0	19528.3	2940.27	0	0	106248	64842.4	0	0	4109	13198.8	6918.85	387.925	0	9039.13	46010.6	0	294.745	0	0	9686.93	0	53378.5	0	51267.3	237573	3499.44	0	20630.2	37914.7	0	1304.35	42896.9	93619.7	82187.1	0	0	476745	0	345104	0	4303.44	186841	42040
? Isomethyl ionone	0	23.2493	0	0	0	197.094	191.334	0	0	0	692.037	36.7044	114.656	32.4431	52.2489	24.0082	181.863	275.067	0	0	0	60.8637	0	107.887	0	0	18.6416	24.7437	60.7484	0	313.596	91.5325	75.5189	0	0	0	0	273.971	0	0	205.947	0	0	0	116.161	0	12.1416	0	0
2,5-Dimethoxy-4-Iodoamphetamine, N-trimethylsilyl-	0	0	0	0	1.63704e+07	0	0	0	0	2.8833e+08	0	0	0	0	0	0	0	0	2.42438e+07	0	1.12447e+06	0	0	0	0	0	0	0	0	52.7313	2.91665e+08	2.14068e+07	0	0	0	1.2728e+08	0	0	0	0	0	0	0	0	0	0	0	0	0
(Z)-Docos-9-enenitrile	0	0	0	0	0	0	0	92.6617	0	0	0	0	0	10.0359	0	0	0	0	6.7024	0	0	0	20.3762	0	0	0	0	0	163.273	85031.7	128.844	24.9497	323.115	28.4825	490.106	0	24.883	308.89	0	0	11.413	0	0	0	0	0	2.44594	0	0
1,2,3-Butanetriol, 3TMS derivative	1738.99	59422.7	115713	0	0	0	0	2069.25	1950.12	2821.76	1086.63	0	0	0	84275.7	568.231	741.427	0	43.7455	0	1119.4	0	0	0	0	341.573	15535.9	0	147455	0	0	0	0	134262	0	0	0	0	0	6593.12	0	0	0	649636	0	0	0	0	134611
1,2,4-Benzenetriol, tris(trimethylsilyl) ether	145.953	156.469	9.54164	106.009	35.7089	16.7995	47.3947	10.1054	12.4815	26.9043	43.8797	19.7136	29.9842	2.82349	2.36461	2.59157	102.796	0	1.67961	0	36.2775	0	5.04573	7.14769	1.73787	1.95298	0	0	0	148.975	0	0	0	0	0	0	0	0	0	0	0	0	0	0	0	0	0	0	0
1,2,4-Butanetriol, 3TMS derivative	1964.16	8175.52	8.19345	0	0	0	0	159.114	1374.84	0	103.309	0	2078.62	118.652	0	84.3562	152.813	0	0	0	0	0	0	0	144.16	0	0	323.686	466.626	0	0	0	0	90.2635	0	0	0	231.411	70.0884	552.508	55.5941	0	148.048	651.443	0	41.7151	71.6073	0	0
1,2-Butanediol, 2TMS derivative	0	84912.6	1.06356e+06	1.84998e+06	973752	2.7249e+06	1.79598e+06	42001.5	33121.8	16338.1	237821	153348	27358.6	18619.6	7376.71	5.61476e+06	0	1158.08	2752.31	7486.81	5407.4	6754.13	4.06261e+06	2.37722e+07	45801.1	34519.7	0	0	0	0	0	0	0	6.5744e+06	0	0	0	0	0	0	5.93435e+06	1.30052e+07	4.98004e+06	4.51309e+07	7.93702e+06	853840	4.28063e+06	2.90099e+06	6.01129e+06
1,2-Ethenediol, 2TMS derivative	6661.68	11142	216.68	10289.9	0	0	0	0	3606.76	2026.34	0	5331.35	11011.3	1052	1292.05	0	0	4.58296	1090.28	0	33586.7	0	0	0	335.291	1604.55	0	0	878.725	0	2221.5	0	164.595	190.226	818.328	0	0	0	922.675	5474.33	58.4188	0	545.235	17710.8	8900.04	180.483	0	1178.57	1824.42
1,3-Butanediol, 2TMS derivative	0	0	194.852	0	2209.56	0	0	0	0	0	0	38363.7	0	0	164.318	857.026	12476.1	0	485.808	0	0	0	1593.49	0	0	7949.06	0	2870.8	1593.13	4415.38	0	0	0	1012.06	0	0	0	6764.23	0	1249.81	506.344	12734.3	5771.5	8912.29	109503	987.55	3047.97	10361.2	928.245
1,3-Propanediol, 2TMS derivative	0	0	2026.57	0	0	0	0	0	0	0	0	3371.53	0	0	384.576	0	2844.05	6917.34	0	0	0	0	0	0	289.081	2760.57	1003.45	2312.98	5921.82	124051	2446.68	677.243	1420.47	1094.08	1546.64	0	1662.99	3216.16	1711.79	0	0	0	0	121734	0	239.103	0	7757.03	1712.69
1,4-Butanediol, 2TMS derivative	0	0	0	0	0	0	0	0	0	0	67574.5	0	0	0	0	0	85446.9	7571.81	2386.68	21514.9	0	106134	0	255373	0	5183.8	0	0	0	76775	0	8864.23	15246.6	0	13782.4	0	0	320044	16717.6	0	0	0	0	0	0	0	0	0	0
1,5-Anhydroglucitol, 4TMS derivative	0	319238	0	543636	0	73424.2	115816	41142.1	238772	20508.4	0	68600.1	0	0	50781.7	0	133109	30057.2	17687.3	0	1.01767e+06	17989.9	11254.9	150816	116607	575790	69552.2	0	291872	0	227316	0	10072.8	98666.5	349035	0	0	74532.5	54331.8	204548	68634.4	169733	12135.7	100060	429168	3292.6	25342.8	0	131927
10-Octadecenoic acid, methyl ester	0	0	0	20.7807	0	0	30.0014	13.2852	18.8373	21.3927	513.685	107.511	440.921	299.702	28.5951	4.51035	0	1.76976	4.08661	10.1411	16.2686	5.73581	158.155	10.9645	100.434	42.031	8.26453	15.7691	261.514	29039.5	0	0	13.2577	137.422	0	0	0	70.2616	0	0	31.6245	22.7326	83.7676	111.322	211.892	2.29452	17.3172	22.9079	0
13-Docosenamide, (Z)-	0	0	0	0	0	0	0	0	0	0	0	0	0	0	0	0	0	0	1292.81	0	0	0	0	0	0	0	0	0	13904	40347.8	4800.23	0	0	454.16	0	3174.15	14822.3	29334.6	0	12388.2	799.221	0	0	0	0	0	0	0	0
1-Decanol, 2-hexyl-	17586.3	5453.5	10423.6	0	1159.22	7376.32	88564.5	75489.4	48574.4	112467	87799.4	107568	122393	8719.37	6981.38	20396.2	38613.6	10489.1	3050.71	19097.1	12931.3	4035.75	0	0	5830.43	8179.17	27234.6	20125.1	135472	21529.2	47990	6162.92	19297.5	13966.3	39479.9	39250.6	20973.6	58205.9	35419.6	63786.9	10374.9	83323.9	140484	384119	0	5828.15	7223.99	0	49874.8
1-Decanol, 2-octyl-	11341.2	0	0	0	0	0	36304.1	11245	3232.98	10422.5	9867.33	10679.8	10974.5	623.217	886.151	826.048	2590.28	5687.21	946.16	1164.17	1902.2	20769.4	0	72091.8	0	1140.49	3349.59	4164.22	13339.9	1750.05	2211.42	1100.14	13139.5	1543.18	59487	1086.23	42113.1	8756.41	43617.2	5999.82	1035.24	8658.13	71956.9	16085.8	19378.1	0	693.713	0	0
1-Decene, 8-methyl-	1260.12	1576.99	0	243.935	307.273	0	2906.73	3270.5	2169.44	6345.6	4549.68	6152.57	5732.71	426.94	391.138	739.785	1816.59	563.435	236.242	981.696	1015.23	381.945	28.4047	801.022	535.712	1195.82	1167.2	1441.64	1918.62	3496.59	2873.12	376.449	1083.43	472.826	2029.92	1914.97	664.782	2955.86	2060.05	2901.87	302.551	3585.42	4408.24	3683.03	8843.06	304.614	256.312	5668.57	3236.79
1-Dodecanol, 2-hexyl-	0	0	0	312.307	0	0	5238.81	3002.24	655.445	2280.48	2486.04	2544.45	2539.24	171.186	233.293	134.56	1094.05	931.701	323.18	244.438	1040.85	3803.14	0	14283.3	0	289.03	416.529	1052.43	1669.77	181099	554.939	310.882	922.572	539.534	9711.87	301.557	8449.25	2215.02	8561.54	1955.85	209.393	2612.26	14269.5	3860.95	5061.17	0	170.719	0	0
1-Methyl-N,N-bis(trimethylsilyl)-4-[(trimethylsilyl)oxy]-1H-imidazol-2-amine	28194.4	51047.9	6763.42	25000.8	4127.2	21300.3	18655.8	6263.24	44872.6	31154.1	17302.3	8079.32	198304	6887.12	37525.5	47974.9	15817.3	11094.8	0	48733	5741.91	16380.8	802.108	66675.2	30933.5	23350.6	51324.3	96531.1	72431.7	3.8284e+06	39214.6	9470.79	12029.5	97029.9	68536.4	21345.5	41428.8	33816	95451.5	120118	12415.6	49955.6	36088.9	92094.9	348794	5373.26	3024.44	22514.1	77524.4
1-Monoacetin, 2O-TMS	0	0	1.08933e+06	0	0	0	0	591063	0	0	0	492023	0	83238.5	476516	0	371896	0	0	0	0	0	0	0	648419	341283	886463	1.51552e+06	5.66525e+06	0	147481	341619	920634	836610	117803	0	2.56931e+06	292270	0	0	391134	417707	285936	1.13786e+07	9638.45	0	100818	0	570520
1-Monomyristin, 2TMS derivative	0	7718.7	2598.13	0	0	0	0	0	0	0	0	81512	0	134.051	925.012	0	0	0	0	0	0	0	0	20533.2	1998.33	9969.29	1901.7	21521.7	13235.1	1.9837e+06	15252.5	0	3786.85	0	0	0	5543.75	25031.9	0	0	0	14425.4	0	20220.9	0	0	698.123	0	0
1-Monopalmitin, 2TMS derivative	0	0	10320.6	0	0	0	0	0	0	0	0	0	0	0	0	0	0	0	0	0	0	0	0	770635	0	536560	850802	682155	771985	57933.6	881977	691316	534562	386627	500013	0	2.74719e+06	1.11224e+06	123770	1.4453e+06	124103	913574	166399	833051	1.32034e+06	19113.6	92203.9	731395	312571
1-Octanol, 2-butyl-	20292.9	28202.8	0	0	0	9943.17	104127	88873.9	56074.1	141872	111277	134702	161975	12118.5	12990.1	25517.5	56660.9	13901.2	4738.35	25087	10930.3	6060.53	0	0	10003.7	12308.1	40322.9	36644.1	0	153617	64974.8	11915.2	21275.6	21760.8	58726.5	48395.7	38970.8	69985	48183.2	91740.1	13870.9	116524	196308	0	0	7386.45	9482.22	0	81371.4
1-Octanol, 3,7-dimethyl-	74141.7	30155.9	0	0	0	34314.2	243574	215812	148953	424149	272620	315752	369027	27346.5	25393	41432.5	109416	35918.2	14564.2	60398.8	52799.8	25092.6	0	0	27873	48944.2	80377.4	109305	161160	112.186	242820	23543.8	67467	27748.4	114647	196688	67553	188869	145510	205595	35004.9	332420	560248	523721	607572	27186.3	29960.5	424263	223369
1-Phenyl-1,2-ethanediol, 2TMS derivative	0	0	0	0	0	0	0	0	298.982	0	190.868	0	569.72	0	0	0	0	0	46.4659	0	0	0	0	0	118.052	0	86.8841	0	0	0	0	25.663	0	0	139.687	0	0	0	201.148	0	0	72.3287	133.268	2202.17	1339.84	0	0	178.032	0
2-(Dimethylamino)ethanol, TMS derivative	0	0	392.7	0	0	34267	2204.5	0	0	0	0	0	0	0	0	14423.4	113.554	0	0	0	0	0	0	0	0	0	29.7951	0	0	0	121.139	0	0	48.3821	1329.15	0	787.581	3802.53	0	0	1501.83	0	0	0	0	0	0	0	0
2,3,4,5-Tetrahydroxypentanoic acid-1,4-lactone, tris(trimethylsilyl)-	2.33125e+06	0	135275	3.84067e+06	0	618000	3.09091e+06	2.76275e+06	1.32782e+06	561871	3.2717e+06	0	1.32444e+06	0	17719.8	248793	1.90747e+06	410529	387567	382092	4.95824e+06	0	0	0	0	808440	951868	90393.5	0	16358.8	14546	0	17269.6	56044.8	7.86794e+06	0	0	638286	0	1.35595e+06	0	0	614874	453593	695778	0	0	53955.9	0
2,3,4-Trihydroxybutyric acid tetrakis(trimethylsilyl) deriv., (, (R*,R*)-)	183126	85881.8	1077.2	4934.77	3153.38	621.628	18575.6	26600.2	19936.9	12900.5	203300	14899.7	10651	4789.1	15366.4	1046.57	0	2742.22	628.093	9418.6	3413.82	2781.56	0	17003.3	3136.98	4856.98	66492.3	33634.3	9975.67	0	11459.8	157033	27618.4	3736.11	91916.1	4597.52	205904	29480.2	30745.7	6479.95	569.253	11411.8	0	850.17	8126.27	2.82739	20.0239	581.239	8247.17
2,3-Butanediol, 2TMS derivative	0	0	0	0	0	0	0	0	0	0	0	949.92	0	122.325	42.3099	0	0	0	0	0	0	0	0	542.088	483.771	1492.77	0	0	769.223	0	0	0	0	448.919	0	0	0	909.134	0	0	61.8575	2140.78	0	0	0	168.992	752.592	0	0
2,3-Dihydroxypropyl icosanoate, 2TMS derivative	0	0	0	0	0	0	0	14.7498	0	0	0	41.1507	0	0	0	0	0	0	0	0	0	0	0	0	0	0	0	26.1715	0	0	0	0	0	0	0	0	0	12.9092	0	0	0	0	0	0	0	0	0	0	0
2,3-Dimethoxyphenol, TMS	0	7.56291	0.643718	35.4295	0	0	0.921618	1.38006	1.77989	0	10.0429	8.96943	0	3.78267	1.1121	0.666234	0	1.39368	7.37366	0	67.6206	0	0	0	0	0.282262	0.734127	0	8.12696	29.7143	6.73955	25.29	0	0	16.2601	0	0	0	0	0.203531	4.7342	27.2245	0	11.0003	49.3465	0	0.964212	2.39057	0
2,5-Bis((trimethylsilyl)oxy)pyrazine	4.18867	7.29807	1.37474	13.8613	0	54.1204	7.56633	0	32.8872	8.02471	3.17607	0	26.4338	16.2533	8.65254	18.9608	15.7662	3.55444	0.13148	14.4923	0.484857	11.2874	118.121	56.1181	87.6606	40.8511	7.21682	15.3386	103.153	0	19.5286	2.2378	34.7781	85.4133	11.4911	0.363508	6.9591	7.993	43.7403	137.569	30.0908	165.523	288.808	2257.27	125.154	30.5434	302.101	24.6448	219.727
2,5-Cyclohexadiene-1,4-dione, 2,6-bis(1,1-dimethylethyl)-	0	0	0	0	0	0	28.6813	185.413	21.5014	0	61.5137	24.6021	0	38.5828	25.281	0	13.1507	15.3798	102.869	0	247.003	4.07537	0	0	0	0	24.5955	0	171.659	832.986	0	0	0	0	244.249	0	0	0	7.05496	0	39.3731	500.682	0	0	45.9359	0	18.3639	0	0
2,6-Lutidine	485.446	0	0	0	0	69.9374	0	0	525.954	0	0	0	0	0	0	379.523	0	0	429.588	0	1712.53	0	0	0	33.0799	0	1331.62	1453.79	0	2806.46	0	0	0	0	60.0984	0	0	4463.18	2227.92	4102.23	0	9917.24	0	17511.4	15977.9	833.288	965.366	10127.7	4368.47
2-Acetyl-2-methyltetrahydrofuran	0	0	0	0	0	0	1202.41	134.066	0	0	1897.41	0	2193.35	22.6186	87.7966	0	0	310.724	173.397	97.1687	0	0	0	8247.87	12.6721	0	247.485	2.49676	3319.99	0	0	0	0	91.7976	0	0	288.006	1564.62	0	1936.71	339.11	1625.53	0	0	3377.18	0	19.3056	0	0
2-Aminobutanoic acid, 2TMS derivative	704.78	2248.14	0	2716.38	0	0	0	0	0	0	0	0	0	747.927	1587.63	531.185	0	0	264.011	2245.47	0	1811.42	1203.78	0	1103.13	0	0	0	7304.95	28310	0	0	0	1726.71	0	0	0	2194.72	0	0	255.367	0	2085.8	16505.1	10383.3	192.523	0	0	5584.72
2-Aminobutanoic acid, TMS derivative	0	0	0	0	0	0	0	0	4410.58	0	0	0	25245.2	8761.14	30942.6	0	0	9626.38	0	16129.5	0	5329.71	20667.5	3023.8	2256.68	9222.59	7044.08	19897	102039	937.958	11852.2	4432.93	1350.62	11581.4	11729.1	0	13096.5	9192.65	34425.9	121107	0	131239	208486	286660	353235	11391.3	14107.9	189368	129552
2-Aminomalonic acid, N,O,O,-TMS	0	438.519	0	0	0	0	0	3289.51	13267.6	7305.16	11050	0	63975.3	9827.03	17904.4	15.1758	3518.3	19690.6	131.06	29309.8	644.671	0	0	0	3396.81	5482.8	4513.02	6503.37	5112.67	1038.94	143.863	0	0	688.217	1750.28	0	1814.87	1705.24	4243.6	351.865	195.436	127.705	0	17783.1	10955.8	66.1847	452	9407.8	1491.39
2'-Deoxyribolactone, 2TMS derivative	0	4733.82	8362.29	12727.9	0	0	1389.91	12134.9	13246.3	0	43846.2	0	13503.7	0	9738.78	11773.2	2807.14	2717	4844.12	278.115	75244	0	0	0	0	17664.1	4684.03	3372.22	10088.3	30320.1	0	0	0	3063.22	40706.4	0	0	13918.1	1691.84	85712.8	0	16776.4	3024.27	51221.8	75612.9	0	219.593	2371.75	14449.9
2-Ethyl-3-trimethylsilyloxy(trimethylsilyl)butyrate	0	0	44440.9	0	44070.9	0	16553.6	17960.7	1535.62	0	53103.9	58545.3	46288.8	16935.4	12747.1	16484	67006.2	0	6585.47	0	12588.4	0	129450	155920	16709.7	31737.8	0	0	821670	0	0	0	4177.8	9970.89	0	0	0	158933	0	0	64618	84091	0	0	0	3174.92	47010.1	0	0
2-Furancarboxaldehyde, 5-methyl-	116.684	0	12.1769	206.571	66.7403	0	208.753	42.8362	24.1504	232.715	0	241.067	147.553	67.237	131.942	41.5401	292.377	44.3977	0	25.5311	0	42.7138	288.834	44.1139	30.238	169.193	117.318	93.6144	98.3096	209.83	140.14	0	0	25.015	261.965	0	0	127.174	0	807.334	64.4017	2249.44	194.054	58.3558	681.241	10.0852	188.024	212.867	255.497
2-Hexenoic acid, 2-[(trimethylsilyl)oxy]-, trimethylsilyl ester	0	440.292	1.35767	0	0	0	0	119.031	127.217	0	84.7854	0	171.739	77.3591	22.7129	0	0	0	0	0	0	23.6016	0	44.9215	357.177	91.052	343.076	237.965	625.23	148.173	388.37	0	1442.96	430.738	0	28.3922	357.692	101.515	116.221	0	0	195.339	0	835.319	0	44.1058	530.062	0	0
2-Hydroxy-3-methylbutyric acid, 2TMS derivative	0	0	17.9763	0	0	0	0	0	1.08703	0	0	0	28.5601	38.1029	130.131	60.0213	0	71.9345	0	6.96571	0	28.2308	89.8193	48.5331	57.0613	35.4183	125.585	142.414	589.715	9854.54	201.891	23.5219	142.854	52.8636	74.8249	3.0131	62.8249	100.589	117.701	472.398	96.273	220.812	60.2673	1089.3	627.377	26.2182	105.536	97.136	200.428
2-Hydroxybutyric acid, 2TMS derivative	816.266	0	1612.3	615.228	543.456	437.79	3773.67	0	0	0	0	0	0	1788.09	6586.69	4720.84	0	0	5739.04	0	0	1914.91	6572.09	17251.6	3495.9	0	3815.39	6627.74	29743.4	0	6897.51	0	3310.34	2981.56	0	0	4035.78	10549.3	0	11237.9	5871.87	9837.7	3104.56	53800.5	0	1030.35	5851.09	0	0
2-Hydroxyethyl palmitate, TMS derivative	0	0	0	0	0	0	0	0	0	0	0	0	0	0	0	0	0	0	0	0	0	0	0	0	0	0	0	0	0	30962.1	0	0	0	0	0	0	0	0	0	0	0	0	0	0	0	0	0	0	0
2-Methyl-1,3-butanediol, 2TMS derivative	0	0	45508.8	0	45257.9	0	17128	18240.8	1573.35	0	54019.1	59574.3	47140.6	17263.3	13004.9	16820.3	68147.9	1501.26	6678.52	2286.95	12778.9	0	131853	159112	16945.3	32187	0	0	836085	0	0	0	4323.38	10206.9	0	0	0	161329	0	0	65729.9	86542.5	0	0	0	3270.39	48106.8	0	0
2-Methylpentan-2-ol, trimethylsilyl ether	0	0	0	0	0	0	0	1192.91	2128.35	1626.29	0	2774.3	4220.66	142.253	336.762	0	0	307.385	100.447	433.472	5218.99	978.42	24.0348	899.843	1479.75	3135.75	1866.48	2231.26	2219.27	0	888.577	0	696.886	0	0	0	0	0	4707.64	0	0	0	0	0	0	0	0	0	0
2-Methylpropanoic acid, TMS derivative	0	0	0	0	0	0	0	11163.6	0	0	0	0	0	0	0	0	0	0	0	0	0	85785.6	10086.5	0	0	0	0	0	0	186.603	53312.3	63946	0	25458.3	0	0	0	0	0	0	0	0	0	0	0	0	0	0	0
2-Monomyristin, 2TMS derivative	9.36345	117.817	34.0802	0	0	23.7674	9.48133	12.2802	21.5653	0	64.3175	35.0305	48.6875	26.6921	26.9258	48.6282	15.0846	6.67589	0.890778	30.5067	0.254021	36.2848	15.7052	485.067	44.0516	105.043	107.059	238.578	450.308	0	46.526	13.7767	160.751	91.0224	63.1186	0	225.197	368.859	125.824	354.104	49.1139	258.716	93.7437	877.569	70.2428	9.37999	355.015	111.727	102.676
2-Monostearin, 2TMS derivative	0	0	19342.1	59396.5	0	0	0	42846.3	34951.3	0	27391	0	66232.6	6827.64	29194.2	67698	135633	7663.45	18548.7	0	223669	0	0	0	10813.6	94446.6	105907	0	4086.4	246361	0	0	0	1546.81	0	0	0	0	0	78343	0	222128	0	331761	304317	1234.99	1880.84	155905	31337.4
2-Palmitoylglycerol, 2TMS derivative	0	0	64777.2	0	0	0	0	0	60306.4	26847.7	0	111910	7106.76	48634.6	74191.4	84455.6	0	0	6241.63	24373.6	0	60959.2	0	668013	89563.6	334758	387559	328211	465431	0	0	29459.9	147253	200572	94934	0	350149	47283.4	232933	666895	52383.2	803279	198571	1.30761e+06	565854	10218.7	36503	298599	194590
2-Propanamine, 1-methoxy-	0	295439	128608	347158	0	758146	371226	0	0	0	0	0	0	0	0	169242	0	0	36977.1	0	0	0	0	0	0	0	0	0	0	386379	0	0	0	0	0	0	0	239213	0	381993	62013.3	0	0	0	526262	0	0	0	246827
3-Hydroxy-2-((trimethylsilyl)oxy)propyl palmitate	55834.3	239945	32766.9	14619.7	0	88236	37275	22089.2	41513.3	0	18572.2	56615.5	136703	36300.1	29755.5	88718.7	71927.7	15873.4	4465.32	71346.8	23152.1	109003	13386	832440	72118.2	150808	134186	329898	661496	0	115518	57077.3	356554	139504	209651	0	620209	427620	293765	530459	66891.3	169013	175713	603779	175842	11043.6	32388.1	161468	133664
3-Hydroxy-2,3-dihydromaltol, 2-O-TMS	0	0	0	94.2317	0	0	0	0	0	0	0	82.9629	0	0	0	0	0	0	8.94223	0	0	0	0	0	0	0	0	0	0	0	0	0	0	0	0	0	0	0	0	0	0	0	0	0	0	0	0.978026	0	0
3-Hydroxybutyric acid, 2TMS derivative	0	0	89312.4	0	0	0	0	0	0	0	0	0	104406	121751	260275	154946	0	0	0	0	0	0	403313	0	182771	73072.6	211180	344754	786393	76.6051	685455	0	0	118517	0	0	344336	0	0	374134	136222	139997	0	708541	100518	13446.6	52720.9	0	97099.6
3-Hydroxyisovaleric acid, 2TMS derivative	0	323.695	0	0	0	0	0	294.974	36.8405	0	823.265	419.37	363.475	174.214	192.999	538.706	0	26.8846	23.8921	0	0	0	343.796	321.356	136.46	439.789	601.321	268.136	989.005	1.78593e+08	285.612	459.553	778.56	227.543	982.367	0	607.944	513.21	431.286	1145.15	442.139	1646.94	166.078	2399.64	1253.33	78.6348	895.263	0	866.366
3-Methoxyamphetamine, 4-trimethylsilyloxy, N-trimethylsilyl-	0	0	0	4.13955e+06	8.88173e+07	0	3.72024e+08	0	2.30025e+08	0	4.8738e+07	0	4.41643e+08	1.378e+07	0	0	0	2.29629e+07	1.01977e+06	0	0	1.48249e+08	0	0	2.71019e+07	2.1416e+08	2.02734e+07	1.33875e+08	6.16859e+07	29636.9	0	3.7312e+06	6.95581e+07	0	7.78004e+08	0	1.03473e+08	5.49176e+07	5.86316e+07	0	0	0	0	0	0	0	0	9.41274e+07	6.45286e+07
3-Methyl-3-pentanol, TMS derivative	7453.29	0	0	0	0	0	0	16294.6	15022.1	20221.4	25520.8	24375.1	28410.8	742.648	271.175	0	0	0	304.143	0	21035.6	0	0	0	11773.4	11282.1	18958.2	20771.8	34803.7	0	14158.8	2174.53	11846.1	0	15143.5	0	5011.46	46988.1	30265.1	10167.9	0	39131.5	0	0	88614.8	0	0	30766	20292.3
3-Pyridinol, TMS derivative	256630	479484	167431	810461	0	299863	132817	0	313467	0	174858	148899	96669.6	73627.9	119305	208429	0	124744	118869	143495	1.40454e+06	0	25208.7	35586.3	24237	171346	88586.5	0	0	0	90703.3	829202	0	108788	462720	0	82765.1	0	123232	904890	54753.6	420678	1.04373e+06	2.02462e+06	2.16636e+06	67312.3	53036.9	553068	1.08797e+06
3-Trimethylsiloxyoctanoic acid, trimethylsilyl ester	0	0	0	0	0	0	0	0	0	0	0	0	0	0	4063.7	989.713	0	0	0	0	9019.47	0	0	0	0	0	15936.5	0	0	10.6784	0	0	0	0	56733.9	0	0	0	2303.78	19664.1	0	7264.79	0	18880.8	123596	0	0	5923.33	6365.59
4-Hydroxybenzaldehyde, TMS derivative	0	0	1.14104	0	0	0	0	0	8.56636	0	0	0	0	26.2623	40.0903	5.54587	1.27119	6.39554	0	1.68635	0	0.226728	1.80207	3.06794	4.17162	2.65961	3.03765	2.20206	150.735	0	3.05092	4.51645	5.42675	13.4409	8.93033	0	2.49644	6.79252	6.14283	9.96408	5.45086	11.1753	4.42335	60.3073	14.7625	0.55286	1.66638	5.76198	9.58044
4-Pyridinol, TMS derivative	1876.67	0	0	0	0	0	0	0	4550.57	0	333.266	0	8.70261	1817.41	2050.61	716.4	0	1539.5	559.709	1817.87	13640.2	0	662.296	0	0	871.4	373.435	0	3408.94	0	0	8421.15	0	828.074	1465.67	0	0	0	1893.74	11223.1	703.368	6209.18	3684.29	19911.3	25839.3	416.917	653.594	5006.03	18823.2
5,8,11,14-Eicosatetraenoic acid, methyl ester, (all-Z)-	0	21.0173	19.472	0	0	0	0	0	10.6089	0	0	39.0803	45.7701	70.8594	9.65435	0	0	0	2.9028	0	20.4306	0	11.654	0	3.27094	0	0	0	46.3343	6053.53	0	10.52	0	14.7175	10.4321	0	0	0	0	0	7.30008	0	73.6349	21.4455	0	0	4.96091	0	43.4023
5-Methyluridine, 3TMS derivative	0	0	0	0	365.336	0	0	0	499.358	2974.55	598.653	0	5885.69	0	0	0	1465.2	0	384.634	0	0	406.289	0	2532.54	206.69	4992.91	1851.33	4952.56	0	1375.38	584.236	0	0	0	1039.08	0	207.606	5053.47	0	0	0	1184.02	0	4183.45	0	0	0	0	0
9-Octadecenoic acid (Z)-, methyl ester	0	480.1	239.088	403.979	34.425	366.503	1409.29	453.103	596.545	918.816	6076.13	0	3743.82	2319.26	275.195	61.3021	191.153	68.1521	45.7775	102.8	0	0	1173.11	1297.02	810.165	439.976	0	0	2071.47	0	966.073	0	281.122	1006.88	0	0	0	463.544	89.6952	734.01	299.191	0	1740.41	0	1102.64	19.7113	0	0	58.4739
Acetoacetic acid, bis(trimethylsilyl)- deriv.	87277.4	0	0	13044.1	0	0	0	0	0	4020.13	665.281	0	0	17.9504	0	0	0	0	2540.2	0	51508.6	0	674867	0	0	17764.9	0	0	0	0	0	0	0	0	0	0	0	20096.5	0	0	0	0	0	0	126539	204093	0	21597.7	24447
Adenine, 2TMS derivative	0	0	7.0006	37.2312	19.6163	0	0	121.31	578.044	4960.49	930.807	601.523	561.985	31.7712	5.16739	0	30.2629	6.95853	184.109	0	1858.83	26.4332	0	0	1.7811	464.734	62.5669	18.8408	0	0	146.434	14.1614	0	0.147195	286.566	592.47	0	399.753	125.017	0	0	582.172	0	0	3911.14	0.438901	2.08119	1848.25	0
Adonitol, 5TMS derivative	0	0	13305.2	1.0275e+06	490917	186850	0	1.71331e+06	127539	69991.4	339471	512345	135690	9973.15	43160.6	172760	172995	14015.3	48931.9	49503.2	366398	57272.2	0	0	1143.53	146762	107819	482076	167827	0	0	0	359541	52780.2	831414	0	0	108634	628390	1.489e+06	73052.5	552063	348608	615223	1.02394e+06	19719.6	9399.02	0	73732.3
Adrenaline, 4TMS derivative	0	0	0	0	1.87775e+07	0	0	0	0	1.62982e+06	2.12586e+07	2.67526e+07	0	0	0	0	0	0	0	0	1.2966e+06	0	0	0	0	0	0	0	0	0	0	0	0	0	0	0	0	0	0	0	0	0	0	0	0	0	0	2.444e+07	0
Alanine	372994	0	0	756765	794249	0	0	34159.5	469954	29486.3	144560	0	771354	0	216605	0	0	295756	15513.3	318332	38873.6	120427	1551.39	0	0	281341	20440.8	0	0	8337.36	0	0	0	0	67866.1	0	0	0	580711	2.64295e+06	13762.3	0	0	0	1.68686e+06	0	0	457908	798247
Allonic acid, ?-lactone, 4TMS derivavative	420588	170945	28565.1	1.4696e+06	118014	360099	1.22565e+06	679741	239655	331902	709868	194633	320267	12673.9	4670.81	94244.3	464942	59847.8	157928	87219.5	1.34128e+06	84666.1	10659.7	53759.1	0	187461	260525	26932.9	22288.9	0	85299.3	20618.4	0	80433.1	1.31934e+06	18301.4	0	0	84622.3	394557	6534.47	61934.6	71662.7	57064.3	235118	928.771	5751.7	14285	12550.5
Arabinitol, 5TMS derivative	0	612.284	0	0	0	0	0	0	0	0	0	0	0	0	0	0	0	0	0	0	478.89	0	0	0	0	0	0	0	0	0	0	0	0	0	0	0	0	0	0	356.017	0	0	438.303	0	687.814	9.22944	0	0	0
Arabinofuranose, 1,2,3,5-tetrakis-O-(trimethylsilyl)-	456584	180126	111845	661293	377644	1.07324e+06	507627	251122	511050	556937	613527	51669.7	610572	66129.5	355197	395069	683417	287568	42992.8	370349	498178	287695	7727.36	101962	29740.3	242653	501829	0	0	0	0	186654	0	0	243896	0	0	0	433385	1.24473e+06	0	345248	1.31888e+06	1.95046e+06	1.66106e+06	119881	0	480818	575080
Arabino-Hexonic acid, 2-deoxy-3,5,6-tris-O-(trimethylsilyl)-, ?-lactone	0	9644.5	315.596	0	0	0	7727.08	2121.46	0	224.776	719.136	9111.02	922.022	244.803	442.572	0	1602.5	0	0	126.927	2007.03	0	0	0	1126.2	0	803.635	354.206	537.182	0	4196.62	0	887.572	0	1596.91	0	0	0	0	1290.66	0	0	0	743.689	5096.04	0	0	1059.72	747.716
Arabinonic acid, 2,3,5-tris-O-(trimethylsilyl)-, ?-lactone, d-	3.94104e+06	1.39276e+06	250827	6.47411e+06	0	1.70408e+06	5.17582e+06	4.08386e+06	2.19147e+06	1.55737e+06	5.14826e+06	1.08743e+06	2.88931e+06	44785.2	0	589946	3.07883e+06	652705	578939	858386	6.94651e+06	428250	33990.8	1.18656e+06	139801	1.55282e+06	1.17414e+06	25199.7	148833	0	494146	249234	0	174361	1.04288e+07	0	42099.9	1.10333e+06	0	1.8701e+06	0	0	2.59834e+06	774220	0	38132.4	17719.8	0	387257
Arabinose, 4TMS derivative	0	0	0	0	0	0	0	0	0	0	0	0	0	0	0	0	0	0	0	0	0	0	0	0	0	0	0	0	0	0	0	0	0	0	0	0	0	1172.37	0	0	0	0	0	0	0	0	0	0	0
Arachidic acid, isopropyl ester	0	0	0	0	1.67295	0	26.0216	4.27977	0	0	0	0	0	0	0	0	3.772	2.57173	6.67486	0	37.5301	0	0	0	0	0	0	0	0	0	0	0	0	0	0	0	0	0	0	0	0	0	0	0	28.8291	0	0	0	0
Arachidic acid, TMS derivative	0	0	0	0	0	0	0	173.071	31.1848	615.576	160.421	868.567	90.2517	0	13.8898	0	0	0	64.9097	0	245.669	0	0	0	0	0	133.89	0	0	335.668	87.4614	0	0	0	0	0	0	304.077	0	0	0	306.153	0	0	428.754	0	0	0	0
Benzenepropanoic acid, 3,5-bis(1,1-dimethylethyl)-4-hydroxy-, methyl ester	1.2547	274.041	0	0	0	0	236.306	279.007	383.39	1038.65	722.101	1165.56	1711.53	0	91.7884	194.691	381.377	79.4422	0	118.362	0	5.92903	0	138.435	113.563	584.202	435.364	458.331	0	0	665.408	76.9903	161.398	380.721	154.396	684.923	354.883	1223.04	748.623	1321.62	0	0	1896.15	2291.49	1657.75	0	0	0	0
Benzoic Acid, TMS derivative	0	0	0	0	0	0	0	0	0	0	0	0	0	0	44.0603	0	0	0	0	0	0	0	0	0	190.628	0	411.528	0	1117.04	0	289.042	207.286	281.797	122.523	607.328	0	0	1255.7	202.263	968.134	95.7787	35.7405	0	598.831	60.6029	38.063	105.597	0	1.56199
Benzyl alcohol, TMS derivative	0	0	0	0	0	0	0	0	0	0	0	0	0	0	0	0	55441.6	0	0	0	0	0	0	0	0	0	0	0	0	81312.6	0	0	0	0	0	0	0	0	0	2746.06	357.112	44933.7	39839	118459	34998	4897.55	2696.15	29442	33354.7
Butanedioic acid, 2TMS derivative	11574.2	652101	0	0	0	0	0	43.9808	11622.4	0	1970.38	57640.8	2156.87	15233.1	23536.9	0	0	6153.25	0	20773.9	2567.31	45915.6	0	477408	74130.6	22473.3	56718.6	153030	209873	1319.68	190639	20609	368527	79849.7	92089.9	38983.6	119240	331998	47519.3	5760.93	0	68057.9	0	58617.9	0	0	0	0	90242.3
Butanoic acid, 3,4-bis[(trimethylsilyl)oxy]-, trimethylsilyl ester	30158.7	5625.76	740.25	29778.2	1223.54	6883.76	40079.3	31777.7	11666.4	10643.2	54671.3	16764	9981.76	31.3926	565.691	3824.26	17610.9	3532.22	5949.41	3534.36	47092.5	3842.47	0	20868.1	2006.89	10387.6	4406.7	1371.57	0	0	3725.86	7223.51	3740.15	590.337	85192	0	1879.55	9392.96	4171.34	13304.5	33.824	1094.41	0	279.996	522.526	0	72.4953	0	0
Butyl glycolate, TMS derivative	240554	0	79351.2	25138.3	201619	198470	12413	29184.5	120890	0	68373.2	0	2.72353e+06	0	233369	248975	3.86822e+06	51184.1	53593.2	98000.2	454709	163856	0	0	0	2.26962e+06	206538	0	0	0	0	0	0	0	1.13363e+06	0	0	0	181080	1.97968e+06	0	406304	0	0	180178	5083.37	0	0	0
Butyric Acid, TMS derivative	0	0	0	0	0	0	0	70377.7	0	23488.8	0	0	0	0	0	0	0	0	0	0	0	440862	53031.1	0	0	0	0	0	0	10157.9	295261	332127	0	134774	0	0	0	0	0	0	0	0	0	5.40577e+06	0	0	0	0	0
Caprolactam	862.053	0	0	0	0	0	0	10119.4	5374.79	14446.2	10324.5	11132.5	12840.7	3240.35	1317.36	0	4389.13	1173	215.44	1665.14	0	0	0	0	1428.79	2385.23	6759.73	7035.86	11971.9	8.93617	12977.6	4033.3	5652.38	2995.83	15605.4	17221.3	8876.84	16221.1	10741.6	16095.6	0	0	0	38775	22817.9	1743.85	2141.8	16048.8	13655.4
Cholestan-3-ol, (3b,5b)-, TMS derivative	0	6.41933	112.616	0	0	2.06203	1.22197	0	5.20983	0	0	0	0	1.23523	5.71653	4.31476	7.2811	1.25287	0	12.2789	0	0	0.598315	4.48016	6.46006	0	18.6207	0	5.63991	149.218	1.4199	0	2.5382	0	2.04912	0	0	42.4167	5.48487	0	4.89815	8.94718	221.332	677.86	9.52225	21.443	1.56788	9.01875	0
Cholesterol	0	78.6711	52.7016	0	1.50071	556.047	0	0	229.076	0	152.151	80.0429	503.459	368.077	197.461	416.572	79.4664	32.4374	0	185.395	0	84.1811	3884.4	647.459	345.112	39.853	37.5807	65.739	4123.46	16801.9	0	0	316.504	1389.6	63.3555	0	188.284	45.7895	2807.18	5071.59	1413.98	0	0	0	0	0	3882.2	0	0
Cholesterol, TMS derivative	5800.4	21043.3	10214.9	17810.3	0	36773.1	3690.78	0	64998.8	8348.67	9127.71	0	102697	31088.7	24554.3	48635.8	10709.5	5448.2	0	13800.1	0	16659	118.007	50239.1	53345	12741.2	2574.07	13850	236175	181507	30321.9	0	42727.8	57589.5	7573.93	3976.43	19731.1	35351.4	48458	221832	19911.2	302370	74520.4	539661	150586	6388.23	34578.9	140536	30268.1
Creatinine enol N1,N3,O-tris(trimethylsilyl)	28253.8	51169	6781.81	25056.9	4135.16	21350.5	18695.9	6271.4	44960.2	31207.9	17331.7	8090.37	198739	6901.22	37615.4	48089.1	15840.6	11114.9	296.75	48842.2	5749.72	16410.5	804.985	66812.8	30949.1	23373.5	51405.6	96714.7	72574.6	8865.44	39287.1	9487.13	12051.3	97280.4	68682.9	21386.1	41529.2	33847.4	95583.9	120319	12438.9	50141.3	36218.2	92436.4	350085	5391.28	3033.59	22573.7	77742.5
Crotonic acid, TBDMS derivative	0	0	0	0	0	0	0	274.091	6873.35	3319.23	6932.28	3892.96	0	0	0	0	0	0	2697.05	0	10711.7	0	0	0	5444.31	0	10218.7	11674.1	12482.1	942047	0	0	5675.16	0	0	0	0	23547	17229.4	32335.9	2447.71	60397.9	0	0	100724	0	6138.26	59452.9	32689.6
D-(-)- Erythrofuranose, tris(trimethylsilyl) ether (isomer 2)	1.01427e+06	81917.5	323032	283427	87202.2	183794	350018	812534	94118.9	31581.9	1.12095e+06	360642	2.2218e+06	39417.9	153338	47670.8	2.15076e+06	62088.5	46055.1	5655.67	495421	2505.53	32768.1	325108	71561.9	799732	245501	360243	1.36724e+06	0	24218.6	81533.4	209141	197653	853342	0	727427	194553	0	399113	94699.6	153972	76182.9	2.78954e+06	0	0	22191.4	0	143168
D-(-)-Fructofuranose, pentakis(trimethylsilyl) ether (isomer 1)	0	6.7499e+06	26777.1	2.08215e+07	0	1.19104e+06	4.33374e+06	1.18067e+06	3.59244e+06	19849.8	0	6.97482e+06	1.08595e+06	94768.1	240126	2.08584e+06	973937	0	1.01016e+06	0	1.42661e+07	692012	0	759370	742063	5.51345e+06	0	0	0	0	0	0	0	759796	2.60702e+06	0	0	0	0	0	0	0	0	0	120712	0	0	0	0
D-(-)-Fructopyranose, 5TMS derivative (isomer 1)	144527	609173	91291.8	2.65529e+06	38121.1	417574	363020	166895	608472	22017.6	176424	1.0035e+06	1.78175e+06	147622	247637	622022	931927	0	151121	74536.6	0	61602.9	21790.2	175092	207045	1.79612e+06	29672.7	0	0	0	98186	0	45041.4	358081	712891	0	0	22378	0	341187	0	267026	0	434640	883347	0	0	101631	152656
D-(-)-Lactic acid, trimethylsilyl ether	0	0	851987	0	0	0	0	1.35974e+06	0	1.77358e+06	1.20779e+06	1.79564e+06	1.9994e+07	482431	5.82808e+06	2.49593e+06	1.85934e+07	75498.4	0	416262	1.66984e+06	92349.6	1.22061e+06	2.20796e+06	378110	9.42197e+06	597114	989312	0	3.30426e+06	1.45851e+06	296459	855916	0	2.87196e+06	439022	854640	0	5.4209e+06	4.33932e+07	2.5268e+06	2.69159e+07	1.21158e+07	4.12121e+07	3.01575e+07	3.18019e+06	1.53745e+06	835200	1.70166e+07
D-(-)-Ribofuranose, tetrakis(trimethylsilyl) ether (isomer 2)	0	1.84929e+06	722939	0	0	64570.8	0	0	113220	36739.3	0	0	0	130570	0	18096.4	328.578	0	0	0	0	0	116986	233662	448154	120407	0	1.95094e+06	6.80112e+06	0	224920	0	461142	1.13008e+06	63969.2	42813.4	861599	197797	129738	0	695300	0	1.46747e+06	1.41494e+07	0	0	478180	191129	0
D-(-)-Tagatofuranose, pentakis(trimethylsilyl) ether (isomer 1)	0	0	734976	0	0	0	0	0	0	0	0	0	0	0	0	0	0	0	0	0	0	0	720173	0	0	0	28519.8	13021.7	0	660885	0	104469	36255.6	0	0	0	14379.4	0	0	0	0	404899	0	1.22711e+07	3.1559e+06	797990	995144	0	0
D-(+)-Galactopyranose, 5TMS derivative (isomer 2)	0	3.72276e+07	1.16863e+06	1.0898e+08	0	1.02522e+07	2.02288e+07	1.37426e+07	1.93346e+07	5.09312e+06	1.46038e+07	6.18502e+06	2.85333e+07	2.90079e+06	2.54124e+06	1.54699e+07	1.81151e+07	512084	2.34374e+06	0	5.89643e+07	0	658830	3.49111e+07	1.09362e+07	4.52003e+07	1.39592e+07	6.3009e+06	2.5383e+06	0	1.45299e+07	0	2.39221e+06	1.63572e+07	1.7286e+08	0	0	2.22776e+07	0	1.72279e+07	555976	3.34435e+06	0	6.72335e+06	5.55947e+07	0	0	0	0
D-(+)-Ribono-1,4-lactone (R,S,R)-, 3TMS derivative	0	0	0	0	0	0	0	0	0	0	0	0	0	0	37925.3	0	0	5473.89	0	0	0	0	0	0	0	0	124057	0	0	35584.7	0	96476.6	0	0	74796.9	0	15573.9	0	72623.6	0	15099.3	85588.9	240401	414904	323385	24871.9	0	105349	129636
D-(+)-Talofuranose, pentakis(trimethylsilyl) ether (isomer 1)	149421	127977	7985.14	274638	0	56640.2	0	4242.49	151097	0	41528.2	0	78803.3	0	32427.6	50186.8	204095	29763.7	17914.1	2986.62	760611	0	1075.75	0	78238	438765	43716.3	0	212089	0	147033	0	0	73031.6	497904	0	0	27502	20925.8	134855	52866.5	118119	123668	35992.5	307920	6856.54	18764.2	52822.6	92044.3
D-Alanine, N-ethoxycarbonyl-, decyl ester	0	0	0	0	0	0	0	0	0	2.05805e+07	0	2.27215e+06	0	0	0	0	0	0	5.36159e+06	0	1.21488e+07	0	0	0	0	0	0	0	0	147750	0	0	0	0	0	1.56719e+07	0	0	0	0	0	0	0	0	0	0	0	0	0
D-Allofuranose, pentakis(trimethylsilyl) ether	8137.58	0	727.98	23874.1	0	69689.3	74969.6	154965	63448.8	20504.3	70528.7	0	29026.6	1422.2	3905.83	25950.8	18323.1	5136.46	9200.59	11043.9	78017.7	14634	70962.6	76271.5	34012.9	25041.8	25300.2	28543.6	226735	0	71176.6	0	13577.5	36744.9	194851	0	50030.9	2721.71	56278.1	97803.1	15614.7	145634	153944	569645	685201	7314.31	12914.4	15438.4	21214.5
D-Arabinopyranose, 4TMS derivative (isomer 2)	0	0	0	0	0	0	0	0	0	0	0	0	0	0	0	0	0	0	0	0	0	0	0	0	0	0	251773	0	0	0	0	114987	0	0	778661	0	0	0	363121	329274	0	96367.9	3.07569e+06	0	949961	22190.7	0	163665	371325
D-Fructose, 5TMS derivative	12962	0	0	0	0	0	0	7227.37	0	0	0	0	0	0	0	0	0	1478.76	0	0	0	0	0	0	0	35259.4	0	0	0	2367.02	0	0	0	4450.95	167129	0	0	0	0	60571.5	0	0	0	0	0	0	0	0	0
D-Fucitol, 5TMS derivative	79.7619	0	0	10535.6	0	0	0	0	0	0	0	0	0	0	0	0	0	0	0	0	0	0	0	0	0	0	7213.49	5469.83	0	2.62479e+06	2387.7	5748.6	14600.1	1755.13	36069.4	0	7915.66	9537.8	2986.02	14475.6	340.549	5181.11	19634.8	20465.3	9032.44	271.246	365.086	9743.34	6922.11
D-Glucose, 5TMS derivative	281332	40047760	1.4647e+06	7.6222e+07	0	1.121e+07	2.00966e+07	1.28471e+07	1.81385e+07	8.71622e+06	1.57842e+07	1.1557e+07	3.27735e+07	3.68797e+06	2.97639e+06	1.44378e+07	2.16951e+07	34806.8	2.73685e+06	0	5.08553e+07	0	1.02044e+06	4.0086e+07	1.16768e+07	5.03282e+07	1.30612e+07	6.15476e+06	4.72264e+06	0	1.7945e+07	0	3.13717e+06	1.59088e+07	5.12103e+07	0	0	2.28618e+07	0	1.32034e+07	967755	1.74395e+07	0	1.1069e+07	1.51637e+07	0	137567	0	0
Dibutyldodecylamine	0	0	0	0	0	0	0	0	5.01003	0	0.271047	0	0	0.15352	6.19097	0	0	0	15.9317	0	76.8098	0	0	0	0	40.6519	122.196	45.0025	16.4855	0	0	0	0	0	0	0	0	205.436	69.3652	41.0764	0	48.3918	9.0816	208.357	250.535	0	5.59865	0	0
Diglycerol, 4TMS derivative	0	0	12250.1	49105.5	0	0	0	0	0	20542.4	0	0	0	0	0	0	0	0	0	0	3038.85	0	0	0	0	0	0	0	0	0	0	0	0	0	0	0	0	0	0	0	0	0	31285.5	0	29800.8	470.324	0	0	0
Dihydroxyacetone, 2TMS derivative	170.906	419.982	37.5326	1107.17	0	0	25.0786	11.2946	114.014	40.7976	0	11.2692	0	0	0	23.7617	0	0	18.5674	0	893.231	20.3803	0	103.164	0	383.294	16.9601	0	58.0124	0	190.739	0	0	3.56018	300.466	0	0	15.2111	0	0	0	0	0	0	0	8.05496	163.834	0	0
Diisopropyl adipate	1592.75	0	0	0	330.111	0	0	0	0	0	0	0	0	12.637	38.1389	57.7089	139.785	0	0	0	0	0	0	0	0	0	11.0232	0	74.8632	1034.57	0	0	0	0	281.404	0	0	0	117.441	1095.87	0	82.8554	313.483	0	1056.4	21.1653	0	0	0
DL-Leucine	5988.11	0	12753.7	3535.17	11954.1	78387.2	10072.8	0	9427.46	0	1850.32	0	12952.6	0	14000.3	9976.11	59199.4	13901.4	78.4761	6975.21	0	12539.2	303.817	0	0	5144.95	1686.21	0	0	99914.1	0	436.006	0	0	4444.63	0	0	0	9215.91	168214	214.653	7829.91	51999.5	192587	45586.8	21959.4	367.735	14352.7	23358.4
DL-Phenylalanine, TMS derivative	34653.2	90898.1	0	32728.7	10729.6	0	52121	13039.6	90782.3	26239.5	40465	0	130727	36835.1	151516	0	2120.63	125299	0	52048.6	0	127603	0	42821.3	101201	46354.5	28657.4	65819.8	253280	0	32162	8408.93	22969.7	66655.9	37044.7	10290.9	94990.1	23612.4	50232.7	0	0	35203.1	0	24483	185471	168.94	0	82136.1	66856.6
D-Lyxose, 4TMS derivative	8309.57	0	0	5902.93	2160.85	1641.54	3188.69	3819.58	962.299	2155.16	2541.15	0	6667.73	1074.25	485.122	434.362	2365.54	0	0	0	0	0	1053.16	0	647.921	1552.04	0	0	4273.63	0	0	1439.26	1524.04	1522.71	0	0	2091.61	0	951.295	115.744	220.503	1157.77	0	2595.65	0	149.837	279.542	0	0
D-Mannopyranose, 5TMS derivative	0	0	16467.9	0	0	0	0	0	0	0	0	0	0	18971.1	6180.94	21.2261	0	249.808	1516.38	0	0	0	57007.8	823350	0	54375.2	0	30090.8	20918.3	1772.1	0	0	41072.8	0	0	0	0	778395	0	75277.5	17207.1	315765	0	66925.8	0	0	38986.8	0	0
D-Mannose, 5TMS derivative	25326.1	10914.7	8871.1	31533.5	1720.69	8929.09	27358.3	49426.6	9467.31	2762.93	36358.9	5429.59	55806.1	1592.93	2143.53	3645.24	42062.2	1595.62	2938.26	1831.09	26988.9	493.448	1911.81	2603.07	2747.9	20449.6	20317.7	2773.94	2930.31	708.353	1177.38	0	4489.15	4954.62	61777.9	0	0	8726.95	0	6500.19	345.73	2742.43	433.299	0	351.772	72.8415	1310.45	0	0
D-Norleucine, N-ethoxycarbonyl-, dodecyl ester	445.509	0	54.2632	0	135.42	501.665	26.3311	494.009	7828.75	2071.06	2351.16	0	6922.34	15.2992	2690.5	16.4223	296.232	5749.48	0	2637.24	486.493	4058.82	55.5984	0	0	2264.51	511.394	0	78.146	11534.8	0	31.6648	0	59.6281	1689.73	0	0	0	3457.79	9606.41	0	325.003	1707.17	5288.71	4954.19	348.296	0	553.535	2787.03
Docosane	0	84809.6	2040.21	0	0	0	103619	76832.3	46852.5	146076	1.37689e+06	160676	186776	14151.9	15765.8	32102.8	46122.7	15862.7	8432.31	28707.5	12593.8	7547.62	0	0	9426.62	18721.1	29943.4	38765.6	66058.9	51305.2	23265.8	7835.13	14216.6	45351	38837.5	32493.5	36373.7	113266	57277	82718.4	19579.4	130189	190236	223060	240527	8393.37	11897.2	163891	82424.4
Dodecane	31675.2	16353.7	0	0	0	3420.88	84529.4	111053	65979.8	172360	139528	164260	161184	11605.3	7232.07	23905.8	30776	13988.8	6336.34	25581.6	19284.3	12319.4	0	0	14534.6	27166.6	35384.2	35074.7	50865.4	0	91229.2	10794.3	20139.9	14241.1	47854.9	63728.4	26332.6	78762.3	65777.7	33346.1	11616.2	111310	172070	151190	214279	7713.25	9804.07	130407	78869.2
D-Psicofuranose, pentakis(trimethylsilyl) ether (isomer 1)	0	1.06389e+07	0	5.10029e+07	0	6.74089e+06	8.23693e+06	1.58854e+06	9.61633e+06	0	1.11827e+06	1.36697e+07	5.0109e+06	558059	1.25766e+06	8.86974e+06	3.56669e+06	0	2.52837e+06	850001	3.35132e+07	1.24186e+06	0	1.37526e+06	2.23195e+06	1.09022e+07	0	0	0	0	0	0	0	3.7366e+06	7.37225e+06	0	0	0	0	0	0	472492	0	0	6.97864e+06	0	0	0	0
D-Ribose, 4TMS derivative	0	0	0	0	0	0	0	0	0	0	0	0	0	0	0	0	0	0	0	0	0	0	0	0	0	0	0	0	0	0	0	0	0	0	0	0	0	1195.09	0	0	0	0	0	0	0	0	0	0	0
D-Threitol, 4TMS derivative	161894	0	37138.2	1.3036e+06	665139	697417	159426	2.17352e+06	270765	73007.5	517003	642303	242926	10250.2	63994.1	376437	370329	50608.8	58095.6	127734	432825	104467	0	0	0	214085	221945	604678	192044	0	0	0	452698	103872	1.92076e+06	0	1701.08	122923	871128	2.12301e+06	95107.8	680776	514400	990748	1.58559e+06	35029.7	11535.2	0	85810
D-Xylopyranose, 4TMS derivative	192281	0	59666.7	0	0	1.94549e+06	0	0	625892	337153	236142	0	696275	0	588923	690970	955127	540479	3289.24	489148	245626	352945	0	0	0	106432	1.03875e+06	0	0	0	0	140004	0	0	949687	0	0	0	1.20258e+06	2.3819e+06	51306.1	761621	3.56574e+06	5.12748e+06	3.93651e+06	342246	3556.82	1.26666e+06	1.47626e+06
D-Xylose, 4TMS derivative	0	0	0	389449	0	0	0	0	0	27849.7	0	0	0	0	0	0	0	0	0	0	23590.5	0	0	0	0	0	317303	0	0	3544.32	0	8513.78	0	0	232717	0	0	0	30445.6	0	0	0	577116	196253	461347	15070.1	0	0	86446.1
Eicosane	0	0	0	0	0	15015.4	70323.1	92497.5	54451	131787	97962.8	93963.4	158525	7913.6	12367.9	38774.3	50329.7	14149.2	7428.3	23184.4	36692.6	0	0	0	3715.22	41677.2	29261.2	18890	29941.5	0	27175.1	0	636.905	22522.8	123380	46366.1	9192.58	56444.7	53276.9	96834.8	6120.22	107464	175103	203429	217141	8713.18	5470.71	0	0
Eicosanoic acid, isopropyl ester	0	0	0	0	2.81633	0	48.1004	7.95195	0	0	0	0	0	0	0	0	7.11901	4.80245	12.5398	0	70.1251	0	0	0	0	0	0	0	0	6015.35	0	0	0	0	32.8377	0	0	0	0	0	0	0	50.5392	0	127.513	0.649573	0	26.9426	0
Eicosyl octyl ether	8406.01	6371.3	1215.61	0	79.9431	146749	94534	6156.08	4522.3	7107.42	8665.57	8927.55	18983.7	1705.13	1360.07	61012.1	13203.2	12065.7	482.621	34805.9	143.953	5203.5	21819.9	170074	1690.11	3500.17	4399.54	4797.58	8398.56	3561.96	2489	1230.53	5203.6	41580.1	14414.7	1366.68	10164.6	11071.5	11919.3	201294	38847.5	8474.8	89671.5	307237	17262.6	10886	16493.4	44783.1	22562.3
Erythrono-1,4-lactone, (E)-, 2TMS derivative	27673.3	71430.3	27551.3	0	9357.84	65121.4	2398.7	2598.92	12952.7	7406.32	23894.4	621.418	5592.47	2814.12	9727.58	8982.93	22678.8	1031.16	0	17507.2	0	0	665.172	18523.8	0	1765.69	10946.7	9986.63	4574.33	42976	4635.62	26543.6	3868.05	956.794	12818.8	581.39	46830.3	4993.83	6324.4	61248.6	12644	29890.1	18423.2	18050.9	11151.7	892.93	1147.24	5712.17	7699.47
Erythrono-1,4-lactone, 2TMS derivative	2.05232e+06	170687	33527.5	2.19186e+06	107747	511608	2.87815e+06	1.78517e+06	840732	782614	2.46469e+06	401799	718746	0	13429.7	116383	1.21642e+06	244098	400448	247308	2.90362e+06	233715	0	410766	29932.9	671628	302961	106425	58867.6	860650	56338.6	186981	74581.2	9005.82	5.5156e+06	99895.3	20856	737454	315131	923773	19064.4	135042	0	103832	243756	0	5671.04	0	0
Ethanamine, 2TMS derivative	1.2648e+06	0	0	0	0	0	0	3.52328e+06	1.47684e+06	1.58793e+06	1.81104e+06	2.18973e+06	2.93901e+06	282179	0	0	0	0	859226	0	2.9677e+06	222615	56566.9	1.49535e+06	1.9359e+06	1.72102e+06	2.71628e+06	2.73024e+06	2.17015e+06	155898	0	625086	1.91989e+06	0	809361	0	0	3.82939e+06	3.94698e+06	5.31423e+06	513722	1.04664e+07	7.07072e+06	1.03705e+07	9.86092e+06	946411	793085	6.62261e+06	5.9503e+06
Ethanolamine, 2TMS derivative	0	0	0	0	0	0	0	31094.9	487748	245211	189498	51881.7	1.269e+06	49348.2	486181	8300.96	0	109138	1735.49	80063.3	0	56818.4	26470.5	29676	92159.9	101931	92822.8	328781	586047	0	121533	4637.29	34722.1	72541.6	140405	0	51869.2	49771.1	215828	497957	42510	680731	1.81678e+06	8.59498e+06	530265	236306	124429	135324	304661
Ethyl glycolate, TMS	240003	0	79215.6	24942	201038	197894	12288	29153.7	120699	0	68265.6	0	2.71892e+06	0	232951	248503	3.86273e+06	51096.1	53531.7	97831.7	453946	163549	0	0	0	2.26671e+06	206245	0	0	0	0	0	0	0	1.13116e+06	0	0	0	180845	1.9768e+06	0	404937	0	0	179491	5058.14	0	0	0
Ethyl a-D-glucopyranoside, 4TMS derivative	1.22213e+06	0	0	7.30344e+06	0	843413	0	2.18325e+06	2.41514e+06	0	3.65665e+06	0	0	0	0	1.99864e+06	0	112619	560494	0	0	0	0	0	0	206821	3.8564e+06	0	0	0	0	0	0	0	2.68554e+07	0	0	0	1.02641e+06	8.55071e+06	0	435994	1.04767e+06	1.29978e+06	0	10789.2	0	0	0
Ethylamine, N-heptyl-N-octyl-2-(2-thiophenyl)-	0	0	0	0	0	0	0	0	9.94715e+06	0	0	9.67082e+06	0	0	0	0	1.49055e+07	2.70592e+06	1.66817e+06	0	0	0	0	0	0	0	0	0	0	8.63035e+06	0	0	0	0	0	0	0	0	0	0	0	0	0	0	0	264577	0	0	0
Ethylene glycol, 2TMS derivative	0	0	5.92885e+06	0	8.31395e+06	0	0	0	0	0	0	0	0	1.55054e+06	1.25269e+06	0	4.33405e+07	0	0	0	0	0	0	0	0	0	0	0	2.26893e+07	524519	2.12432e+07	0	0	9.00906e+06	0	0	2.32821e+07	2.8654e+07	0	0	806268	2.64491e+07	0	0	0	0	0	0	0
Galactopyranose, 5TMS derivative	0	2.86961e+07	821995	5.69963e+07	0	7.46534e+06	1.51979e+07	1.10113e+07	1.5536e+07	3.75687e+06	1.15553e+07	4.6686e+06	2.27242e+07	2.30634e+06	2.01159e+06	1.22684e+07	1.47051e+07	383369	1.96677e+06	0	4.86327e+07	0	526013	2.83235e+07	9.18239e+06	3.73905e+07	1.16583e+07	5.25273e+06	2.10064e+06	2.6925e+06	1.19867e+07	0	1.90903e+06	1.31557e+07	5.13698e+07	0	0	1.87444e+07	0	1.44123e+07	464263	2.63795e+06	0	5.24585e+06	0	0	0	0	0
Glucopyranose, 5TMS derivative	579328	4.21509e+07	1.57862e+06	80755627	0	1.20228e+07	2.13659e+07	1.33329e+07	1.88142e+07	9.19431e+06	1.64619e+07	1.21049e+07	3.4089e+07	3.83778e+06	3.10426e+06	1.50628e+07	2.22926e+07	53693.1	2.77831e+06	0	5.20699e+07	0	1.05531e+06	4.13241e+07	1.17482e+07	5.02571e+07	1.33041e+07	6.27851e+06	4.82889e+06	0	1.83948e+07	0	3.23971e+06	1.6408e+07	5.2683e+07	0	0	2.31553e+07	0	1.3448e+07	987436	1.81016e+07	0	1.16014e+07	1.58406e+07	0	148020	0	0
Glucose, 5TMS derivative	0	0	0	0	0	0	0	0	0	0	0	0	0	90062.7	0	0	0	0	0	0	943767	0	183157	9.90606e+06	0	501463	0	0	0	11439	0	0	0	0	0	0	0	1.03382e+07	0	327197	0	3.54519e+06	0	0	0	0	209123	0	0
Glyceric acid, 3TMS derivative	40364.5	118186	13329.8	6055.24	0	0	11901.8	33013.5	12033.9	7344.11	68055.6	32200.7	24147.3	6054.66	13736.8	8708.81	4199.7	3046.01	4483.92	5272.09	22776.4	4633.23	0	65810.2	6926.86	26720.2	20372	22898	52749.2	154645	4716.8	15639.6	19452.5	7737.65	88699.3	0	29286.9	41760.9	7747.5	32184.1	1101.33	15690.1	0	41979.9	0	206.353	521.745	0	7385.48
Glycerol 1-palmitate	0	541.382	0	0	0	64099.4	0	0	0	0	0	0	0	9490.92	2087.69	43828.6	0	0	0	44915.5	0	34226.1	43303.1	480019	19152.2	43703.7	25523.8	86494.5	305376	764180	17114.7	0	140761	149738	35650.8	0	313845	26976	299453	488962	100840	5950.35	63463.8	265597	0	9071.3	26124.3	61732	56496.6
Glycerol monostearate, 2TMS derivative	0	0	0	0	0	0	0	0	0	0	0	989615	0	0	0	0	0	0	0	0	0	0	0	0	0	214680	294925	1.14804e+06	1.16102e+06	157.449	1.46548e+06	0	777029	92861.4	0	0	1.15074e+06	1.73038e+06	0	97953.4	0	848529	0	887183	0	0	0	62285.1	0
Glycerol, 1,2-di(TMS)-	2989.94	119022	0	0	0	117862	5968.82	7643.6	6571.7	13818.2	0	14660.8	13681.9	0	0	6845.65	111290	1043.51	674.495	1740.11	10256.7	3743.29	3895.12	5089.65	1781.55	5866.64	4678.32	1734.19	0	0	6093.98	856.156	2137.95	27073.4	5275.91	4679.81	0	0	6754.4	28981.7	25301.6	0	112139	6.61648e+06	73175	101.807	2565.87	0	78840.1
Glycerol, 3TMS derivative	2.35772e+06	0	0	0	1.61374e+07	5.79711e+07	5.1261e+06	7.94793e+07	888018	0	2.42075e+07	8.87328e+06	1.39492e+08	2.2979e+06	0	5.45469e+06	7.37071e+07	0	2.52064e+06	1.69264e+06	3.29413e+06	8.36339e+06	0	4.39198e+07	3.45051e+07	0	0	9.21223e+07	0	9866.87	1.72945e+06	0	41715899	0	6.93905e+07	0	0	2.6061e+07	1.60741e+07	4.18093e+07	1.51092e+07	2.11955e+07	1.11392e+08	0	1.14237e+08	2.82387e+06	4.87672e+06	1.29166e+06	0
Glycine, 3TMS derivative	16603.2	16320.4	0	4155.15	0	3404.06	0	15577.6	18767	13237.4	16030.5	1318.63	137004	34850.1	107581	6994.33	6535.54	28205.1	98.8592	62354.8	238.236	1845.35	1894.97	22633	16504.2	20118.5	13377.4	19800.6	64840.8	259083	4264.69	393.004	8792.62	12928.6	6026.26	4080.55	10320.5	7493.02	20153.5	16475.4	816.076	2250.81	907.783	146116	7509.43	4668.41	3492.07	7605.18	111151
Glycine, di-TMS	22675	17662.2	0	0	490.746	0	0	106735	533927	448302	366507	125726	2.10679e+06	151976	144161	7115.55	0	177001	0	288327	43337.2	46498.5	99244.7	247522	205601	289980	192106	394027	1.07064e+06	20505.8	186240	7847.55	77538.8	113724	183144	112893	175586	44154	324838	773786	1986.77	530527	369507	1.77987e+06	868505	22019.5	631104	136713	826787
Glycine, TMS derivative	13377.7	25851.8	0	18933.3	2082.52	0	0	3709.63	15292.5	5964.76	12108.6	0	68979.7	12400.7	22003.2	0	0	11724.2	40.7608	23812	2857.05	7363.41	20395.4	47784.2	14929.9	15089.5	10107.1	19431	85930.7	1.1221e+06	13206.2	3695.23	10630.7	23737.7	20810.4	7646.88	28807.8	8874.65	20654.2	151727	2905.58	2098.65	0	0	59175.1	0	214.807	20803.1	79268.5
Glycolic acid, 2TMS derivative	3.22592e+06	2.48809e+06	309950	2.37709e+06	10365.4	558840	1.40651e+06	2.9761e+06	1.09067e+06	352639	3.17831e+06	7.27083e+06	2.55173e+06	82874.3	233921	1.8949e+06	2.9284e+06	347391	607796	294073	6.67016e+06	231601	166678	1.59945e+07	1.03291e+06	2.95568e+06	2.96365e+06	1.99747e+06	495852	4825.35	3.07527e+06	148386	3.26923e+06	1.2865e+06	1.37294e+07	0	951754	1.16562e+07	427715	3.2768e+06	120202	300341	0	464057	0	0	195927	0	66732.6
Hentriacontane	0	0	1318.27	0	0	0	1267.25	0	0	0	355267	0	0	1260.7	154.568	0	0	0	0	0	0	0	23.123	0	0	1738.75	2062.62	8070.78	0	1735.1	10862.5	0	0	4952.45	558.62	0	0	7215.37	0	7942.73	988.69	2526.49	5827.43	11463.9	0	207.716	12.7444	18776.4	1979.35
Heptacosane	0	0	0	0	0	0	0	7886.77	330.757	334.92	2.99823e+06	6026.34	3351.54	2244.5	404.84	653.024	1037.21	203.442	0	502.527	377.905	0	0	41.5791	518.54	208.861	1394.7	4860.88	2818.96	1.4713e+06	2216.47	687.386	542.145	2469.62	3333.98	194.192	1875.23	5120.73	2465.17	4758.64	715.523	3604.13	8613.48	10068.7	10285	242.223	572.743	5145.05	3169.72
Heptadecane	0	0	0	0	0	0	4.59172e+06	5.90894e+06	3.71085e+06	9.14397e+06	7.89918e+06	8.15425e+06	8.44237e+06	570115	541624	1.08409e+06	2.1757e+06	807422	444232	1.55798e+06	182202	570501	0	0	168447	882977	1.74099e+06	2.91418e+06	2.47236e+06	0	1.96501e+06	359695	227704	1.16891e+06	0	2.86196e+06	426101	6.2202e+06	5.49578e+06	8.50915e+06	788941	7.49936e+06	1.00759e+07	1.23477e+07	1.26148e+07	567230	621260	8.29828e+06	4.64648e+06
Heptadecanoic acid, glycerine-(1)-monoester, bis-O-trimethylsilyl-	0	108.274	16.1311	811.813	0	0	0	0	0	0	0	1235.62	122.373	0	6.60301	0	0	0	8.56119	0	234.447	0	0	0	39.4019	270.585	346.768	285.727	138.596	0	485.495	0	0	53.0351	0	0	26.9634	1070.77	0	0	0	221.373	0	417.693	0	0	0	0	0
Heptadecanoic acid, TMS derivative	0	0	0	0	0	0	0	54.6282	74.2015	508.608	181.571	217.73	29.6377	0	14.1188	0	0	0	43.4649	0	157.856	0	0	0	0	0	83.972	0	262.788	0	14.1417	100.851	0	0	0	0	0	70.5695	95.2073	0	0	412.287	0	1122.22	746.303	0	0	219.345	46.3635
Heptanoic acid, TMS derivative	0	0	0	0	0	0	0	0	0	0	0	0	0	0	0	0	0	0	0	0	0	0	0	0	0	0	0	0	0	41875	0	0	0	0	0	0	0	0	0	0	0	0	0	5.62878	9.11302	0.233081	0.297147	0	0.472015
Hexadecanoic acid, 2-hydroxy-1-(hydroxymethyl)ethyl ester	18.6751	39718	1249.86	15735.2	0	25472.5	7195.52	0	1466.25	7726.84	14849.7	0	7131.79	3208.91	1920.51	20768.1	4278.41	1372.71	924.3	14296.3	26619.9	15520.7	11237.1	151551	11655.1	44163.9	15617.6	33868.9	82118.1	111693	46556.1	0	45882.2	42867.6	44211.9	0	83143.1	26786.9	78024	133901	27498.3	118578	54905.1	87417.4	230602	3361.98	8228.32	22128.3	19883.8
Hexadecanoic acid, methyl ester	2.22653e+06	69786	202810	0	3.14405e+06	262874	1.2117e+06	809552	164763	320109	1.08141e+06	156157	3.5699e+06	471171	294958	0	2.39242e+06	0	0	0	103358	0	212150	0	0	2.1135e+06	222453	0	534776	9405.34	21617	33959.6	0	0	0	0	0	0	42866.7	0	99164.5	4442.66	0	12916.6	0	0	0	0	0
Hexane, 2,5-dimethyl-2,5-bis(trimethylsilyloxy)-	0	542.186	0	4950.54	2745.63	14502.2	3342.62	4107.53	0	0	0	0	2619.1	264.277	63116.1	2291.59	8583.8	49.7044	9.71746	0	0	759.66	0	2758.81	2882.95	5858.55	22532.5	1268.1	4278.86	0	0	19507.7	32961.5	36381.3	111309	0	13461.7	0	130.235	35099	0	57876.6	46766.6	0	121365	2994.79	1370.24	6437.04	46290.2
Hexanedioic acid, dimethyl ester	0	0	0	0	0	0	0	0	0	0	0	0	0	0	0	0	0	0	0	0	0	0	0	0	3231.99	0	0	0	0	652.535	0	0	8157.54	0	4885.73	0	5859.5	0	0	0	0	3201.02	0	0	29810	0	0	0	6103.4
Hexanoic acid, 2-[(trimethylsilyl)oxy]-, trimethylsilyl ester	0	783.054	0	0	0	0	228.247	257.657	86.3942	443.804	220.905	438.4	887.795	55.802	0	0	0	45.1373	23.2959	0.583544	0	0	853.315	0	0	0	225.048	154.642	0	122.665	144.663	0	0	913.137	0	0	80.1965	299.898	8.67538	0	0	869.407	0	0	1570.54	76.3501	149.737	839.97	0
Hexanoic acid, 3-trimethylsilyloxy, trimethylsilyl ester	0	42.7316	101.404	0	0	0	0	7.77218	6.32043	0	14.0632	62.2446	17.4958	9.56207	16.1445	16.7895	15.9897	0	1.72222	0	0	0	6.23498	72.4234	30.8081	6.17046	19.6451	43.6112	228.883	0	111.256	5.86408	111.046	39.4743	0	0	68.9552	73.2284	0	11.1782	19.3206	54.3653	0	574.282	0	3.49876	26.9889	0	12.5883
Hexanoic acid, anhydride	0	0	0	0	0	0	62.9562	114.789	51.0628	178.889	0	99.3869	189.369	101.959	6.2441	67.3333	59.0272	7.04406	6.2033	3.38896	0	0	0	388.637	133.404	0	0	0	0	1601.55	0	0	708.829	27.7753	0	0	0	0	0	0	0	227.423	0	0	0	0	119.382	0	0
Hydracrylic acid, 2TMS derivative	0	5711.09	0	0	0	0	0	0	0	0	0	6158.22	0	274.748	189.589	1291.41	0	0	0	0	0	0	157.46	8133.61	1530.05	1766.32	1023.8	1695.69	2063.48	0	6592.42	884.694	9610.56	1464.93	2711.29	0	3542.93	5745.43	496.504	1541.03	896.042	3565.38	469.722	13248.7	0	102.147	986.763	0	733.799
Hydroquinone, 2TMS derivative	0	0	0	0	0	0	0	0	0	0	0	0	0	0	1.28676	5.70247	0	0	0	0	0	0	0.819236	0	0	0	0	0	0	0.373828	0	0	0	0	0	0	0	0	0	0	1.6817	0	109.494	48.8165	69.4094	1.49817	0.868599	18.6279	0
iso-Propyl 9-.cis.,11-.trans.-octadecadienoate	3.57902	1.82376	2.3501	2.95584	1.26372	4.9664	3.98407	4.04821	2.42942	1.44532	3.54345	0	71.9812	0	1.23004	3.03591	2.99165	0.593267	0.95858	0.876965	10.5736	0.686962	0.326791	0	0.994804	5.19859	1.9784	0.257355	4.26971	0	0	0	0.681697	0	10.4598	0	0.302345	1.09946	0	0.744901	0.660483	18.1595	38.2446	131.392	107.793	3.48513	2.10394	76.3077	2.48623
Isopropyl myristate	0	0	0	0	4650.47	0	0	0	0	0	0	0	0	0	0	0	6628.32	0	121.369	0	0	0	0	0	0	0	1819.78	0	0	0	0	185.757	0	0	12023.3	0	0	0	0	0	0	0	13169.7	0	17611.9	697.604	0	0	576.277
Isopropyl stearate	0	0	0	0	0	0	4361.31	0	0	0	0	0	0	0	0	0	0	0	36127.6	0	97960.2	0	0	0	0	0	0	0	0	7.84486e+07	0	0	0	0	326873	0	0	0	0	0	0	0	313678	0	414692	8867.01	0	41899	0
L-(-)-Fucose, tetrakis(trimethylsilyl) ether, trimethylsilyloxime (isomer 2)	0	4.57973e+07	1.77658e+07	0	0	1.21968e+06	0	49837.1	0	0	0	0	1.36209e+07	3.24262e+06	1.06054e+07	151960	572731	264111	0	1.72124e+06	0	0	2.87828e+06	6.73652e+06	1.07563e+07	0	1.01078e+07	4.60645e+07	1.57532e+08	0	3.81721e+06	1.09089e+06	1.06206e+07	2.70418e+07	2.40473e+06	0	1.86996e+07	4.10774e+06	1.55898e+06	1.61497e+07	1.65764e+07	1.75803e+07	1.1463e+07	3.38165e+08	3.1534e+07	1.41401e+06	1.13028e+07	992713	3.97128e+07
L-(-)-Sorbofuranose, pentakis(trimethylsilyl) ether	0	0	0	0	0	0	0	0	0	0	0	0	0	0	0	0	0	0	0	0	2244.81	0	0	0	0	0	0	0	0	0	0	0	0	0	0	0	0	0	0	0	0	0	0	0	0	0	0	0	0
L-(+)-Lactic acid, trimethylsilyl ether	0	0	846716	0	0	0	0	1.35254e+06	0	1.75995e+06	1.19722e+06	1.7821e+06	1.99072e+07	480307	5.79961e+06	2.48395e+06	1.85211e+07	75413.3	0	414545	1.66094e+06	92483.9	1.2154e+06	2.19117e+06	376966	9.39e+06	596402	984941	0	34939.9	1.44974e+06	293992	849786	0	2.85079e+06	430636	846895	0	5.40382e+06	4.32291e+07	2.51719e+06	2.67504e+07	1.20359e+07	4.09595e+07	2.99908e+07	3.16128e+06	1.52907e+06	826029	1.69347e+07
L-(+)-Rhamnopyranose, 4TMS derivative	0	352185	83637.2	0	0	0	0	65759.7	0	0	0	0	0	0	4063.01	0	0	0	0	0	0	0	0	0	2166.92	0	121992	119616	10291.4	0	0	0	0	42052.1	233908	0	0	39881.1	121748	67585.2	0	46555.9	581826	2764.91	95259.8	14044.7	0	14234.4	6385.15
L-(+)-Threose, tris(trimethylsilyl) ether (isomer 1)	1899.91	0	131.479	123.895	947.283	2874.87	0	0	1844.47	0	0	4440.02	3871.68	560.287	233.587	83.1364	32082	624.35	532.475	2360.8	4118.23	0	0	0	68.6168	167.901	1562.59	2439.63	481.844	1.06998e+06	0	0	0	283.347	8614.08	0	0	0	0	301.946	0	0	0	4370.71	0	0	0	0	0
L-5-Oxoproline, , 2TMS derivative	1.43522e+06	974697	0	0	0	14449.6	74642.4	2.75611e+06	1.15598e+06	1.29446e+06	3.15632e+06	924336	2.67723e+06	359181	816033	0	0	527261	75343.1	672303	2.39312e+06	249123	0	1.45417e+06	592699	1.04778e+06	356732	953324	2.90259e+06	5.85891e+07	521904	0	754560	499299	520625	165729	491778	3.57916e+06	1.04284e+06	33155.1	0	109528	0	0	2.8879e+06	0	0	530515	228597
Lactic Acid, 2TMS derivative	1.35342e+06	3.09447e+06	2.76368e+06	0	0	0	0	0	1.87278e+06	0	0	8.67378e+06	9.39933e+06	5.31334e+06	5.92887e+06	1.98795e+07	7.20583e+06	1.38736e+06	0	3.26528e+06	0	0	1.62184e+07	7.7719e+07	1.64026e+07	7.08968e+06	9.74684e+06	3.55739e+07	8.15879e+07	805949	4.57448e+07	541666	2.9051e+07	2.61731e+07	1.14008e+06	0	2.79592e+07	3.90178e+07	1.5578e+07	7.57267e+07	2.45482e+07	5.0709e+07	1.26058e+07	183862938	2.3101e+07	3.25841e+06	1.87476e+07	4.96658e+06	2.14119e+07
L-Alanine, 2TMS derivative	126156	8708.93	0	0	0	0	0	177983	2.12562e+06	1.43584e+06	1.03094e+06	340792	4.31702e+06	271595	365780	65151.7	0	798502	0	672764	353849	430858	260434	1.00636e+06	940605	1.46838e+06	607909	1.21137e+06	1.45557e+06	19246.6	639171	57431.2	364954	651591	783613	262512	486234	143864	1.25348e+06	1.35963e+06	31995.8	484835	993511	8.37156e+06	1.82551e+06	165700	649815	278744	1.32934e+06
L-Aspartic acid, 2TMS derivative	14375.5	10408.7	1547.8	0	93.2829	0	994.567	0	16979.4	7002.18	15465.2	1329.01	29543.9	7983.58	40746	0	0	13382.1	574.871	28097.5	3685.26	6366.54	43.3244	20637.8	7952.55	7799.5	8019.77	20490.6	26255.7	1129.91	8749.14	1910.32	7185.41	4487	11375.5	8485.06	11200	8474.64	14299.4	0	0	0	26.0168	8.65896	67766.2	61.8346	0	38921.6	0
Leucine	6488.89	0	13698.4	3860.11	12906.2	84230.3	10896.7	0	10176.8	6647.74	1626.8	0	13980.1	0	15072.9	10757.5	63833.2	14984	89.2398	7528.76	0	13499.9	1464.14	1001.25	0	5590.7	3479	7694.64	0	0	0	475.758	1035.01	2007.01	4797.17	1283.25	3030.25	0	9949.47	181254	231.209	11421.8	55842.7	206884	49004.7	23622	397.107	15480.6	25161
Levulinic acid, TMS derivative	0	3118.23	0	0	0	0	0	0	574.819	0	0	985.24	0	810.551	322.388	1045.23	0	0	0	0	0	0	1255.27	3882.59	2449.02	228.902	0	0	4100.4	34529.8	7951.42	1079.78	13979.6	2497.76	0	0	493.346	5338.84	0	56.7104	238.902	4341.78	0	2127.81	3141.37	19.26	2876.88	0	0
L-Glutamic acid, bis(trimethylsilyl) ester	11694.1	8261.89	2612.82	648.348	0	0	609.798	4836.65	19763	7847.56	23373.6	930.639	36137.7	9672.58	23820.2	979.355	1702.86	10267.1	1144.6	10183.9	2422.03	6996.06	135.801	17989.9	23438.3	16088.3	9692.62	32367.7	70840.3	0	22586.4	2116.46	4561.2	4712.43	13436.9	14773.5	16986.9	28689.4	20433.6	0	283.64	0	1241.23	23136.6	62581.9	0	599.964	12121.9	0
L-Homophenylalanine, N-(n-pentyl)-, pentyl ester	1.26768e+06	0	0	6.58038e+06	0	884545	0	1.92441e+06	2.12804e+06	0	3.30777e+06	0	0	0	0	1.6401e+06	0	101437	454524	0	0	0	0	0	0	12204.4	3.17567e+06	0	0	3176.24	0	0	0	0	2.30546e+07	0	0	0	856703	7.21253e+06	0	371898	943978	890367	2.04162e+06	10129.6	0	0	0
Lidocaine	260889	0	734414	0	14195.3	192583	74806.5	14771.5	461159	50329.3	748755	0	7.76165e+06	126616	0	582346	35649.4	66800	936.86	83903.5	32726	0	248013	39456.6	127427	6959.5	615332	4705	1.68394e+06	75592.6	7375.25	47073	526.754	0	362555	0	193354	0	247234	1.06725e+06	425566	605271	6357.98	7770.38	49311.9	51628.4	224562	798881	288526
L-Isoleucine, 2TMS derivative	500.724	3173.54	11976	0	0	120.56	0	15612	53610.7	57448.3	18037.1	14191.6	112796	8458.59	0	0	576.248	24285	10.511	9036.93	3391.92	22506.8	1205.7	5079.52	40594.3	34620.5	25316.3	47287.3	0	457805	4454.29	499.154	1764.32	23224.8	4390.94	0	31977	6417.73	5162.83	17207.2	136.142	10733.1	7099.87	169163	57568.9	760.427	367.52	2325.05	30171.6
L-Isoleucine, TMS derivative	364060	550403	45888	0	0	0	0	29519	439534	142508	175615	23742.6	559051	197615	783625	0	95803.3	556220	17820.4	392677	135850	604876	562759	410528	371123	336809	0	318666	997261	305499	235592	59577.6	309607	777215	293761	39870.8	602786	0	304424	1.90974e+06	9985.7	371046	174466	7.81267e+06	775219	43990.9	22211	316663	765055
L-Leucine, 2TMS derivative	0	0	0	0	6013.33	0	0	22696.6	235288	171158	28743.1	0	530693	40460.5	285140	0	0	158262	534.062	0	7728.29	114215	6920.91	4918.71	283675	136080	99641.5	194356	477265	1.21839e+06	0	0	0	128590	0	0	92258.8	0	0	0	0	0	0	117132	126423	0	0	0	0
L-Leucine, TMS derivative	540004	1.41908e+06	22538.2	0	0	186551	0	100018	825374	285783	525785	0	1.13287e+06	411308	1.56425e+06	214283	0	1.15062e+06	0	820902	147735	1.43621e+06	1.16005e+06	950823	1.02524e+06	417112	275038	736491	2.38748e+06	214979	445187	147855	381814	2.19993e+06	681102	0	1.50317e+06	372267	821704	3.4778e+06	0	949210	473239	1.38251e+07	0	75969.1	43105.5	842203	1.92223e+06
L-Proline, 2TMS derivative	20582.2	0	1.34284e+06	0	0	36112.4	0	0	148198	1754.37	0	0	537216	0	238150	0	113486	0	154.904	0	14217.4	32752.4	0	27789.7	0	19376.9	92299	16043.5	479876	1081.41	60628	23294.7	0	0	59747.2	26661.3	0	48935.3	0	30533.5	7200.7	0	81478.2	2.35465e+06	0	8336.51	19764.4	0	0
L-Proline, 5-oxo-, n-propyl ester	12555.4	0	5963.56	0	0	109703	0	0	17805.1	12978.5	0	20365.5	3357.68	0	0	787214	0	0	62415	0	209998	0	0	0	0	16441.7	0	3804.49	0	29149.8	4815.18	423.357	2316.52	0	0	2871.68	1792.36	4453.89	823.604	0	0	0	713264	1.13234e+06	0	98624.9	0	66172.8	76819.9
L-Proline, ethyl ester	148252	0	176118	230309	71460.6	1.66562e+06	255575	9150.96	385247	57028.4	107236	0	479617	1661.07	282277	295008	695545	459220	2135.76	415210	21496.7	124770	8202.81	0	0	135541	39131.2	115.642	152.889	23148.6	6676.6	13125.3	108.265	1581.79	236258	7579.43	197.722	0	275477	2.23203e+06	6236.22	155533	896314	3.9468e+06	1.0097e+06	456058	7315.17	363988	933307
L-Proline, propyl ester	143398	0	173657	222666	67527.2	1.64431e+06	248857	7006.66	380110	53369.5	103100	0	471714	1377.34	279276	291081	687117	454615	1833.37	410290	18520.4	122001	7835.9	0	0	132863	35830.8	0	0	915880	1626.59	9410.04	240.338	585.851	219177	0	2210.68	117.72	267701	2.20352e+06	150.34	149315	878651	3.89786e+06	989125	451274	6767.67	353967	920919
L-Proline, TMS derivative	168031	358206	0	0	0	0	0	19370.2	354705	111344	218745	8696.82	1.08401e+06	393443	911735	0	0	489587	0	666408	22813.1	336671	746392	878681	562165	331649	248080	627758	1.8162e+06	36507.7	406179	56099.3	297486	1.07168e+06	449430	107934	501944	179716	377822	297032	347.174	99379.8	44178	5.27006e+06	807945	17234.1	6958.76	439787	1.11345e+06
L-Rhamnose, 4TMS derivative	0	373703	88786.7	0	0	0	0	69118.2	0	0	0	0	0	0	4416.46	0	0	0	0	0	0	0	0	0	2170.93	0	126224	123954	10874.7	862606	0	0	0	43849.5	244272	0	0	41064.1	125641	69841.3	0	49548.2	612305	4322.23	101362	14751.2	0	15474.8	6975.16
L-Serine, 2TMS derivative	242430	491449	10082	25360.4	5548.78	16038.2	0	57797.2	534651	94557.8	289500	0	1.49128e+06	326365	1.07279e+06	0	67899.1	184783	2182.21	629362	33645.1	371921	403820	678849	601754	230980	206780	538792	855498	5692.44	197392	62760	140448	1.39084e+06	326270	76148	388564	182463	564378	955570	4088.72	262306	183338	7.17185e+06	957925	11439.8	11766.7	251221	1.37897e+06
L-Serine, 3TMS derivative	0	0	0	0	0	0	0	3321.02	50113.6	18377.8	14956.6	5228.21	97438.7	4168	17397.8	0	0	4298.9	0	2383.63	0	1250.47	24.389	28.16	7822.24	9321.07	3884.68	9160.84	5532.13	724.532	174.157	0	0	1231.06	0	0	1123.74	588.203	512.419	582.373	0	1344.9	326.21	0	2607.58	0	0	123.117	593.83
L-Sorbopyranose, (1S,2R,3S)-, 5TMS derivative	0	7.52109e+06	1.40943e+06	197671	0	0	0	263368	0	0	0	634122	244141	0	531978	23676.3	0	0	101608	0	920095	0	0	309173	20164.6	0	498913	1.03576e+06	788345	2363.5	0	0	0	845514	0	0	0	1.53584e+06	0	0	0	894523	0	9.22435e+06	3.44275e+06	0	20945.8	0	1.07042e+06
L-Threitol, 4TMS derivative	1045.58	6022.04	2656.76	1232.66	760.976	1390.97	466.731	2705.59	1555.92	2827.81	4465.12	2171.83	1685.72	200	1293.65	728.468	1154.9	238.193	381.036	480.008	1713.61	724	208.153	1175.33	448.207	1151.55	690.803	864.546	10703.8	335858	496.527	1624.97	717.984	442.892	902.167	0	963.556	89.5807	589.962	2646.43	385.713	1299.75	2005.22	20726.3	5407.8	305.78	559.473	903.208	2735.65
L-Threonine, 2TMS derivative	124332	223284	4.14395e+06	48527	34385.4	49925.7	32683.4	22410	148557	47970.3	93150.5	642.092	434123	101858	328712	15262.4	116135	135197	3307.68	237135	24757.4	153261	27375.9	260775	205668	103606	63375.4	184981	583140	14757.2	69562.9	19054.3	66676	517911	158384	29934.7	253694	98380.3	194691	575460	4910.93	167645	220850	2.54008e+06	304661	33125.8	11347.9	68092.3	520734
L-Threonine, 3TMS derivative	735.289	2268.8	0	0	1494.46	2905.35	0	4365.16	48160.7	19039.9	18337.3	4214.97	109799	10171.3	34216.4	0	191.299	17013.7	0	5570.71	379.891	3496.98	341.044	3016.84	14473.3	18402.5	8310.8	17167.8	19828.8	566201	1299.53	0	0	1878.6	512.553	0	3621.83	3300.27	2311.91	1617.58	323.151	1519.89	135.668	0	20848.2	62.8754	361.777	1907.26	119.871
L-Valine, 2TMS derivative	16743.8	38018.3	0	0	0	0	0	94295.7	595739	421650	251860	75162.1	977103	57884	121839	0	7930.86	382246	0	214681	88027.1	207302	20582.6	96403.2	357951	339535	172122	381108	825106	2.36131e+06	101094	4146.24	36420.6	148823	130520	18295.4	135605	30652.6	249323	578564	142.572	83996.3	90275.7	730785	478206	15983.7	12312.4	64056.2	349978
L-Valine, TMS derivative	1.56022e+06	2.37176e+06	63287.3	0	11067.7	0	0	279913	1.20383e+06	547799	784797	0	2.1622e+06	909772	3.19897e+06	0	877709	1.82809e+06	12601.5	1.48823e+06	552510	2.50511e+06	2.12474e+06	2.0829e+06	1.22789e+06	1.14862e+06	491819	1.17232e+06	6.50919e+06	0	712499	306774	636019	3.6426e+06	1.31586e+06	116426	2.43894e+06	1.34862e+06	1.35157e+06	1.71744e+07	5690.03	2.4037e+06	3.05566e+06	3.88974e+07	6.91897e+06	485731	707623	1.7025e+06	5.663e+06
Malic acid, 2TMS derivative	0	0	0	0	1269.99	0	375.082	1830.71	616.512	0	1191.46	0	215.469	0	820.824	0	0	210.027	0	0	3248.61	0	0	0	0	672.874	1140.78	0	0	67792.6	0	0	0	0	6843.74	0	0	0	1127.2	1151.16	0	1079.52	0	0	8471.1	0	0	228.085	55.6154
Malic acid, 3TMS derivative	34286.2	203084	0	0	225301	19813.5	0	37206.3	28559.4	10400.2	89349	29902.3	100432	30751.1	54087.8	10244.7	69848.3	7459.87	1593.79	17538.1	25475.5	15969.5	12007.8	373373	31097.7	29669.9	41287.1	65817.8	188230	0	73943	8810.49	285617	105040	103373	29390.5	72061.5	454277	61230.6	16147.5	43789.8	117466	0	0	214191	0	0	9055.02	53434
Malic acid, 4-ethyl ester, 2TMS	0	0	0	0	0	0	0	0	0	0	0	0	0	0	4814.24	1841.71	0	607.833	0	0	8572.97	0	0	0	0	0	16534.5	0	0	74544.1	0	0	0	0	58117.3	0	0	0	2652.3	24586.7	0	7185.49	0	24906	122100	0	0	6142.6	7471.48
meso-Erythritol, 4TMS derivative	6171.06	30658.1	75268.8	11807.6	22855.1	17055.1	0	29546.2	3889.52	10000.1	26723.8	6952.18	39989.6	2753.78	30764.1	4414.74	9849.16	1444.79	1242.33	1686.64	0	699.161	4245.89	12811.6	5521.08	0	14715.3	17770.1	338277	959.353	12841	8815.95	5713.14	9004.66	2908.71	0	36088.9	4374.92	29897.6	35180.1	9988.42	13032.8	13206.9	397005	31437.5	2005.63	9429.63	1740.47	47025.9
Metanephrine, 2TMS derivative	0	5725.09	0	11295.9	0	0	6528.98	0	469.599	0	0	0	0	1332.35	1673.4	0	0	432.539	754.895	2402.38	12122.5	0	0	0	755.92	957.905	197.789	0	4565.12	207.669	2397.89	3070.34	0	0	2007.61	0	815.074	0	2875.96	0	0	4508.09	0	0	9267.62	0	0	1659.18	12020.6
Methyl 3-hydroxybutyrate, TMS derivative	0	0	425.423	0	58.0146	0	0	0	0	0	0	305.37	3895.61	4174.95	3624.85	0	974.393	0	0	0	0	0	5316.56	214.876	284.014	1613.42	117.876	52.1482	4553.88	270204	347.348	0	355.085	189.842	14.2878	0	237.133	337.517	64.1484	117.353	368.089	0	0	0	2.48761	0	0	0	7.42114
Methyl galactoside, 4TMS derivative	2.92851e+06	2.47939e+07	1.1039e+06	4.69444e+07	0	8.9909e+06	1.47279e+07	1.02717e+07	1.25584e+07	5.5017e+06	1.18555e+07	6.32719e+06	1.96909e+07	1.92128e+06	1.76899e+06	1.00346e+07	1.25693e+07	822244	1.70302e+06	997285	3.86339e+07	680383	632693	2.47691e+07	6.89887e+06	2.72065e+07	8.18284e+06	3.58151e+06	1.40833e+06	169004	7.61271e+06	0	1.2845e+06	9.27791e+06	3.7711e+07	0	0	1.28132e+07	81153.3	1.08856e+07	316484	2.04051e+06	0	3.90569e+06	0	0	0	0	0
Methyl glycolate, TMS derivative	167746	0	212323	0	225108	0	0	256912	11985.3	33129.1	123788	2.44977e+06	7.35518e+06	1.09029e+06	338911	23408.5	2.19074e+06	27582.7	0	0	82822.1	0	290789	1.431e+06	409426	4.79996e+06	152010	40284	6.09145e+06	105048	83224	0	5305.21	130599	232800	0	56722.4	1.54282e+06	42990.1	459684	862323	0	0	0	407353	0	0	198459	252356
Methyl stearate	689238	78109.7	47289.4	289552	1.23408e+06	186492	531199	275369	96926.7	257155	375369	60318.9	594436	82750.9	49053.1	71520.2	565097	13832.1	7733.46	56221.6	41987.6	15074.8	44501	176751	47756.9	508745	85122.2	62710.7	187642	1930.74	54345.5	23246.3	21894.1	38525.9	191505	0	72497.5	90999	128892	152218	31814	66476.3	134472	415231	251778	15713.9	9028.87	110424	100687
Methyl xylopyranoside, 3TMS derivative	27623	0	710.636	16194.7	10198.5	3504.89	8816.76	3446.86	3869.7	6467.8	5870.44	0	0	0	0	0	1307.65	0	0	0	2642.86	0	440.428	0	223.354	0	0	0	9039.12	0	0	0	0	0	0	0	0	0	0	0	690.115	0	0	8806.83	0	0	0	0	0
Methyl a-D-glucofuranoside, 4TMS derivative	132669	179335	20232.5	287183	0	82044	25156.3	35146.7	167085	0	57050.1	0	255630	43396	31816.3	151744	189413	29962.5	15279.9	8309.69	916824	0	0	33257.5	80820.7	435296	55934.6	0	76415.2	0	204455	0	0	94131.3	399508	0	0	33240.5	0	76558	37176.9	96983.9	74606.8	53800.4	224336	4859.03	11976.5	25283.6	55358.6
Methyl a-Lyxofuranoside, 3TMS derivative	1186.73	1019.94	873.205	1791.16	4445.53	995.424	1336.76	0	1339.71	1097.8	2710.39	7664.42	18696.7	3546.02	1707.54	139.201	7542.84	0	156.046	296.019	1715.52	293.145	693.955	1467.7	4298.66	17163.8	53.3382	0	3579.81	0	136.418	271.899	30.0958	1116.24	0	0	43.7991	352.328	0	0	228.186	0	0	1963.59	1766.38	96.532	0	0	0
Methyl b-Arabinofuranoside, 3TMS derivative	0	0	0	0	0	0	0	0	0	0	0	0	0	0	0	0	0	0	0	0	0	0	0	0	0	0	260530	0	0	1720.33	0	120658	0	0	819606	0	0	0	374875	340845	0	105505	3.25671e+06	7958.58	1.01009e+06	23568.1	0	175026	390674
Monomethyl succinate, trimethylsilyl ester	1445.59	866.344	1128.01	0	707.817	0	0	439.835	320.525	347.47	853.076	7739.21	10874.3	6367.42	3112.04	219.619	1774.89	320.288	11.9057	131.891	154.677	277.508	2764.28	6928.17	3487	9241.38	777.098	836.31	13768.9	0	2621.77	343.154	1347.39	1557.16	793.02	21.4471	2385.55	5537	389.4	1930.61	1679.52	903.411	0	4731.94	469.608	34.2981	146.561	443.51	366.344
Myristic acid, TMS derivative	0	0	0	0	0	0	0	0	0	0	0	0	0	0	142.27	0	0	0	30.4515	0	3090.25	0	0	0	0	0	421.077	0	0	0	0	0	0	0	0	0	0	0	0	0	0	331.196	0	0	0	0	0	0	181.967
N,N-Dimethyl-2-aminoethanol, tert-butyldimethylsilyl ether	0	0	0	0	0	0	0	0	0	0	0	0	0	0	31179.9	0	0	0	0	0	0	4728.34	11463.5	0	38614.7	10237.2	2644.79	17663.7	0	53.7681	0	0	21485.2	14709.8	0	0	2430.22	0	13827	101215	0	0	0	0	516710	0	0	0	188832
n-Butylamine, 2TMS derivative	0	0	176.014	0	0	117.065	0	0	39.6651	0	0	0	181.994	117.71	308.092	236.978	222.221	0	0	44.7478	0	0	32.071	0	32.8609	54.7944	34.8955	0	129.902	0	0	0	0	66.2089	0	0	0	0	22.8416	247.068	39.6016	23.3085	111.295	2567.83	94.1017	39.6473	121.642	54.1021	456.558
n-Hexylmethylamine	329556	0	0	667620	380186	0	0	31430.5	413407	28098.6	0	0	679136	0	190289	0	0	259796	13811.6	279993	36057.6	106603	0	0	0	247871	1613.94	0	0	3967.78	0	0	0	0	59555.7	0	0	0	509601	2.31932e+06	0	0	0	0	1.4803e+06	0	0	401836	700499
Niacin, TMS derivative	231.82	1448.66	0	0	0	0	191.592	205.319	1266.83	209.815	1127.32	24.6149	1313.11	886.909	3746.25	536.638	3310.18	2461.31	0	4874.31	10.4701	1508.77	1520.35	353.928	216.323	813.403	1337.59	4278.71	193.409	0	200.52	0	653.143	3473.85	701.381	0	2371.15	504.695	1334.58	1515.9	99.3481	728.452	4839.54	790.47	0	761.957	107.115	377.25	2461.3
N-Methyldiethanolamine, 2TMS derivative	0	0	25179.1	0	0	0	45265.9	0	0	0	0	0	6033.22	1169.78	305133	0	0	0	0	0	0	21261	1459.52	26349.4	0	0	0	31378.5	564718	15096.9	0	8147.86	0	0	50355.6	0	0	0	26771.1	51281.9	5036.6	20662.6	117223	1.69979e+06	7401.13	0	17902.4	444.814	23963.5
Nonadecane	0	0	0	0	0	0	52830.6	81786.5	76406.2	87171	135394	16232.5	31634.9	1281.17	4080.31	8781.14	16947.3	13487.9	7437.86	35157.7	73442.3	36232.4	4352.81	102043	0	0	17902.1	128201	22324.4	0	0	0	0	13632	0	0	0	147721	166089	268919	29953.5	111240	0	0	95412.5	7838.79	7601.89	99058.3	36265.7
Nonanoic acid, TMS derivative	0	0	0	0	0	0	0	0	0	0	0	0	0	0	0	0	0	0	0	0	0	0	744.611	0	0	0	0	0	0	0	0	0	0	80.6813	0	0	0	0	0	0	100.344	0	0	0	0	12.8578	0	0	0
Octadecane	0	0	396311	0	0	7.34358e+06	1.02923e+06	3.20774e+06	1.84567e+06	1.54538e+06	4.11813e+06	0	4.85333e+06	0	194933	2.78096e+06	32045.1	415348	60812.5	530726	635644	638364	671881	861827	0	0	633410	1.32629e+06	251542	157356	486787	1.1036e+06	0	1.7387e+06	0	0	0	2.84929e+06	2.6625e+06	1.38379e+07	2.04943e+06	2.09306e+06	424886	1.68957e+07	3.35186e+06	353263	843571	2.10264e+06	0
Octadecanoic acid	236360	135045	32224.4	0	108619	605326	403081	129391	70854.1	0	195913	0	311011	20129.9	12838.8	237097	281478	45885.2	429.712	141058	23453	161221	97533.9	0	41278.7	0	86807.3	124912	163344	11944.8	0	46965	148399	191930	524453	0	245282	0	261439	936878	182009	0	436192	1.44932e+06	119583	52846.5	84424.1	220168	111822
Octadecanoic acid, 2,3-dihydroxypropyl ester	2406.91	0	591.664	7006.1	587.043	9611.89	749.263	0	398.504	375.91	1377.33	0	4626.31	916.249	727.547	2178.94	0	380.239	130.237	3694.04	0	2571.49	3539.52	22097.5	0	0	2013.76	4064.91	30897.5	0	0	1094.33	8744.25	8889.85	3469.41	0	24829.1	0	34748.4	36893.9	9707.23	1755.56	13632.7	26123.5	5016.96	952.042	2200.34	4103.36	6605.23
Octadecanoic acid, 2-hydroxyethyl ester	0	0	0	0	0	0	0	0	0	0	0	0	0	0	0	4.14593	0	0	0	0	0	1.00359	0	0	0	0	0	0	0	0	0	0	0	0	5.96764	0	0	0	0	0	0	0	0	0	0	0.747171	0.99163	0	0
Octanoic acid, TMS derivative	0	0	0	0	0	0	0	0	0	0	0	0	0	0	0	0	7.14004	0	0	0	0	0	0	0	0	0	31.5485	0	0	8.07446e+07	7.39936	0.364233	4.4501	0	19.9683	0	0	18.6025	0	0	0.13387	2.14886	13.7253	0	0	2.86949	3.02815	0	0
Oxalic acid, 2TMS derivative	1.77162e+06	4.70338e+06	3.9918e+06	0	0	436485	0	0	2.73383e+06	0	0	1.29321e+07	1.42693e+07	7.61279e+06	8.46377e+06	2.80607e+07	1.25289e+07	2.0544e+06	0	4.82279e+06	0	0	2.08462e+07	1.06924e+08	2.23287e+07	9.93153e+06	1.38243e+07	4.89888e+07	109123300	0	6.52355e+07	900735	4.10857e+07	3.50531e+07	1.78803e+06	0	4.01197e+07	5.6867e+07	2.23509e+07	1.03694e+08	3.16337e+07	6.98663e+07	1.90581e+07	2.4556e+08	3.64958e+07	4.5944e+06	2.494e+07	9.14835e+06	3.26393e+07
Palmitic Acid, TMS derivative	0	0	0	0	0	0	0	0	0	0	0	0	0	0	0	0	0	0	5761.73	0	0	0	0	0	0	0	72279.3	0	0	790.426	0	15589.9	0	28970.9	0	0	0	0	0	0	0	75427.8	0	0	166826	0	0	114681	97253.3
Pentacosane	0	0	0	0	0	0	3363.22	2973.92	1654.78	5453.54	2171.7	25516.1	10076.9	449.95	740.794	1257.02	1185.62	741.865	361.161	1390.46	4644.57	0	0	0	439.034	1825.03	3424.3	2382.74	3645.53	1.14807e+06	4834.73	231.536	1621.4	3441.79	1907.6	426.224	3794.33	8188.15	2043.73	5012.14	833.958	3736.27	9832.79	11638.4	18026.8	363.583	630.267	6850.77	4650.92
Pentadecane	248836	34055.6	0	0	0	0	3.11703e+06	3.65016e+06	2.07676e+06	4.90998e+06	4.44284e+06	4.96511e+06	4.73242e+06	311867	251372	757150	1.56174e+06	400673	164519	731141	572407	188004	0	0	265358	814878	1.3069e+06	733532	1.14982e+06	20.4924	1.66843e+06	164537	505349	707491	1.01467e+06	1.34261e+06	1.21642e+06	2.17735e+06	2.04927e+06	3.17814e+06	290687	3.66354e+06	5.20269e+06	5.74593e+06	5.51872e+06	271008	314464	3.82024e+06	2.07705e+06
Pentadecanoic acid, TMS derivative	0	0	0	0	0	0	0	0	33.6528	55.3307	13.3978	35.7845	40.5428	14.0585	1.90211	0	0	2.16141	0	0	0	0	0	0	0	0	54.6033	28.279	58.7429	0	63.2904	29.0501	17.6683	0	67.4883	16.9152	0	91.8082	56.6416	0	0	225.711	89.5541	0	546.737	0	0	59.8826	0
Pentanoic acid, 3-methyl-2-[(trimethylsilyl)oxy]-, trimethylsilyl ester	0	0	0	0	0	0	0	0	1181.18	2321.32	0	2360.71	2743.98	0	0	0	0	0	0	0	1135.71	362.993	601.205	549.998	0	0	985.342	1117.33	0	0	1610.29	45.0525	456.077	328.703	1359.57	1531.02	438.366	0	0	0	0	0	0	0	0	0	0.431069	0	0
Pentanoic acid, TBDMS derivative	0	0	0	0	0	7446.21	1.06238e+06	16218.9	18429.7	0	0	0	0	0	0	0	0	0	1123.23	0	61706.7	0	0	8433.93	0	0	0	0	0	0	0	0	0	0	0	0	0	0	0	0	0	0	0	0	0	0	0	0	0
Pinacol, 2TMS derivative	363.14	447.623	1027.28	0	1660.97	120.141	48.6906	368.173	519.179	0	6919.18	1200.43	807.385	207.765	818.443	923.614	1722.52	96.5162	54.4741	222.26	0	359.478	0	0	1852.67	915.025	0	32.9654	2051.45	0	0	188.648	665.041	432.212	0	0	0	66.0877	1035.95	2197.16	176.222	378.704	1695.57	306115	1454.48	128.001	215.09	347.086	482.902
Proline	210247	88421.2	224948	307429	121815	2.12419e+06	335304	0	494148	85078.4	149057	2032.42	746372	725.646	377673	383447	963260	585798	0	531015	39491.7	163042	11908.5	3394.99	0	232013	44131.4	0	0	11945.9	38884.4	0	0	8947.38	271739	0	0	618.072	334454	2.82542e+06	0	200370	1.13137e+06	4.96394e+06	0	582657	8297.43	449773	1.18903e+06
Propanedioic acid, 2TMS derivative	3901.61	22815.9	0	0	0	0	0	4156.72	5933.14	7334.09	7115.19	0	12391.9	1874.18	3436.94	103.283	0	1279.39	0	2717.45	0	2502.55	2811.14	25620.2	5106.14	5179.57	6689.58	11447	28674.2	225906	8300.17	895.775	14958.5	3601.86	7332.33	7736.69	10333	6239.24	6897.25	12910.1	665.412	4710.76	0	10521.9	13667.5	560.693	0	4165.95	8326.86
Propanedioic acid, oxo-, bis(1-methylethyl) ester	183854	206541	0	0	16074.9	0	507841	624282	373906	1.00414e+06	0	940241	873213	64649.1	65553	109812	0	80223.2	39660.9	145612	139722	52023.9	0	0	83956.2	164460	165040	195545	228000	934.375	432310	45057.3	130069	52518	232611	293263	86519.5	0	288990	464710	48883.8	587511	837748	671123	1.28617e+06	44768.7	37028	906215	484258
Propylamine, 2TMS derivative	4936.28	0	415.608	0	0	0	0	6445.23	1824.6	3967.31	2917.19	1046.55	5612.31	733.005	1313.75	3782.68	8831.93	776.291	78.2205	1889.63	0	0	13.4786	1455.06	918.321	2072.29	2646.07	2580.4	1680.25	4.2527e+06	650.357	119.017	311.836	254.147	0	1694.88	0	4542.28	3865.52	4611.55	632.089	7784.98	9933.91	16543.3	16013.7	1019.57	1441.69	14175.1	8631.43
Propylene glycol, 2TMS derivative	2.49191e+06	0	753261	41831.7	4.87338e+06	0	3.59946e+06	540573	7607.65	0	1.48263e+06	8.28419e+06	4.66359e+06	452702	684796	763840	8.11942e+06	14561.4	248551	0	878534	338928	1.81479e+06	1.01546e+07	1.50331e+06	5.67932e+06	199170	930274	5.7672e+06	0	5.33019e+06	0	3.08445e+06	1.15834e+06	3.21465e+06	0	2.89913e+06	8.9244e+06	560843	959761	550362	1.26006e+06	0	505172	0	2057.57	628793	0	0
Pyrogallol, 3TMS derivative	137.087	146.855	8.93553	100.504	33.4311	15.6907	44.374	9.50655	11.7539	25.2785	41.365	18.4827	28.1934	2.65293	2.22036	2.41925	97.7982	0	1.60404	0	34.3279	0	4.7633	6.66541	1.6964	1.88126	0	0	0	0	0	0	0	0	0	0	0	0	0	0	0	0	0	0	0	0	0	0	0
Pyroglutamic acid, TMS derivative	83536.9	0	0	0	0	0	0	0	15241.4	0	0	0	279594	0	32363.1	9336.03	0	17039.2	0	0	73786.3	0	0	0	34923.8	95709.2	0	0	146170	26745.1	19535.6	0	0	29048.7	0	0	0	0	0	6487.03	0	0	8825.76	0	291520	0	0	0	0
Pyruvic acid, TMS derivative	0	0	0	0	0	43512.7	0	0	0	0	0	19283.9	21958.7	1244.66	1520.73	0	25168.6	0	0	3436.59	0	0	0	0	7159.24	10465.1	0	19261.2	25898.6	0	29172.9	0	0	5971.32	47751.5	0	23225	18211.3	25991.8	10372.8	1609.98	0	59110.2	0	33614.6	0	0	0	4773.45
Ribitol, 5TMS derivative	0	9907.24	0	0	1510.39	0	0	0	752.825	0	0	0	16725.8	339.396	0	228.421	0	0	0	0	2694.91	0	0	0	0	0	0	0	0	0	0	0	0	0	0	0	0	0	0	2189.94	0	906.799	5841.59	3074.72	4533.58	172.716	206.94	0	387.692
Ribonic acid, 2,3,4,5-tetrakis-O-(trimethylsilyl)-, trimethylsilyl ester	0	0	0	0	0	0	0	0	0	0	0	982101	0	0	0	0	0	0	152478	0	414832	0	0	0	0	0	0	0	3723.42	0	0	0	10293.6	1540.6	0	0	0	0	8266.56	3819.61	0	0	0	11236.1	0	140.817	78.66	0	0
Sedoheptulose anhydride, tetrakis(trimethylsilyl) ether	0	0	26667.1	436890	0	0	0	134539	0	0	0	0	42203.5	3798.26	29946.2	0	0	0	0	0	718359	0	0	0	0	36249.3	181281	0	0	5718.42	0	0	0	147.228	0	0	0	274432	0	0	0	0	0	334409	317945	0	0	0	0
Serine, 3TMS derivative	0	0	0	0	0	0	0	3338.47	50485.8	18505	15055.6	5260.37	98203.1	4200.81	17544.7	0	0	4327.81	0	2398.7	0	1255.72	24.5048	28.5764	7854.03	9358.35	3900.04	9203.14	5555.85	0	174.869	0	0	1237.37	0	0	1129.45	590.198	514.259	584.47	0	1353.39	328.599	0	2628.19	0	0	123.746	596.511
Stearic acid, TMS derivative	0	0	0	0	0	0	0	0	0	63701.3	0	0	0	0	0	0	0	0	26446.5	0	0	0	0	0	0	0	0	0	0	6253.65	0	0	0	0	0	0	0	0	0	0	0	99873.9	0	0	243875	0	0	0	8425.14
Succinic acid diisopropyl ester	0	0	0	0	0	0	0	0	0	0	0	0	0	0	32578.9	0	160647	0	0	0	0	0	0	0	21035	37525.9	18059.5	6053.26	0	166717	0	0	49583.4	8570.09	18658.5	0	32524.5	50983.1	60416.3	388343	2072.44	90000.6	265172	23390.9	467267	24428.9	0	0	195092
Talose, 5TMS derivative	0	0	298091	0	0	20546.7	0	0	140.605	0	0	0	346448	96727.1	205347	27714.4	69541.8	9670.8	2120.67	8629.7	0	49514.3	575678	1.26721e+06	0	116417	80742.3	471610	2.54221e+06	40.516	0	0	164059	39897.9	0	0	35463.1	881116	10657.3	270244	132429	7.5561e+06	197562	3.34457e+06	1.58009e+06	29859.9	556502	323965	282619
Tetradecane	0	0	0	0	0	0	0	213.024	134.017	340.658	49.9862	0	0	47.7204	0	0	0	0	0	0	0	0	0	0	0	146.238	208.518	206.952	591.646	199079	0	4.52133	0	130.688	0	0	0	18.0518	231.048	190.647	0.30383	239.52	163.118	1083.24	1109.02	64.996	39.8033	0	0
Tetrahydrogeranyl formate	146302	83579.7	98267.9	0	38166.2	45156.5	332653	392921	259332	618530	418341	546991	607867	38592.5	36425.1	81750.7	170447	61484.7	16786.6	101807	97309	19526.5	0	0	38518.8	88574.2	128505	114048	187746	15699.7	278452	38242.9	93901	36545	216188	200145	72236.5	356958	189377	286460	38460.8	1.13117e+06	593419	1.79725e+06	793004	32539.2	114061	558077	864199
Tridecane	28543.6	0	0	0	0	0	110339	126347	86502.2	183494	155606	170097	0	26157.5	13952.1	26364.3	0	32564.7	6981.63	59260.2	11542.4	22266	1179.31	6548.86	0	28896.5	34427.7	0	695009	0	84725	0	24163.2	24445.2	52585.4	42524.8	0	94717.4	82505.6	151713	14438.1	140938	205626	568169	78239.5	9889.19	9151.12	0	0
Triethanolamine, 3TMS derivative	0	0	0	0	0	0	0	71397.6	0	0	0	0	0	0	0	0	0	0	0	0	0	0	0	0	0	0	0	0	0	3.47446e+06	0	0	0	0	0	0	0	0	0	0	0	0	2457.49	0	0	238.409	0	0	0
Undecane	1.63196e+06	2.06543e+06	0	71436.1	0	495587	6.71404e+06	6.21284e+06	3.74169e+06	1.03417e+07	7.88054e+06	9.83212e+06	8.96694e+06	661591	632734	1.6192e+06	3.87858e+06	833762	499864	1.48642e+06	1.88486e+06	680672	0	770927	864059	1.81606e+06	2.14369e+06	2.48509e+06	3.32412e+06	2007.09	5.99375e+06	425154	1.36871e+06	816256	2.74563e+06	3.7711e+06	1.41258e+06	5.76667e+06	3.61438e+06	4.92757e+06	782931	6.11569e+06	1.12911e+07	9.50147e+06	1.26797e+07	562337	637560	9.46047e+06	4.89694e+06
Uracil, 2TMS derivative	0	0	0	0	0	35.9449	0	0	6833.59	93.857	68.6865	6.0164	2937.78	4955.27	14996.2	75.2303	0	1571.35	0	928.587	0	121.137	58.9961	0	2132.38	1669.32	67.428	642.846	41254.9	0	0	18.9625	8.23104	987.476	0	0	131.512	0	0	0	0	0	14.2026	1072.42	659.508	53.5621	34.5046	0	113.784
Uridine, 3TMS derivative	0	0	0	0	0	0	0	0	357.67	0	321.24	0	0	0	226.097	0	0	0	144.499	0	2003.62	0	0	0	0	23.5512	0	0	29.0152	111.368	0	0	0	0	0	0	0	0	0	0	0	1684.13	325.268	267.623	2552.65	0	0	679.955	102.462
Xylitol, 5TMS derivative	3083.3	0	336.95	1360.18	0	357.255	594.824	3142.6	147.426	0	2598.89	495.998	2171.66	9.43863	425.127	18.56	1624.33	64.4798	19.8196	0	2783.05	0	0	99.6266	111.346	2007.18	551.218	313.563	784.423	224091	0	0	704.241	230.206	3604.81	0	0	952.933	0	2093.68	0	25.1654	586.364	2208.24	63.9441	31.5201	52.6863	0	0
Xylonic acid, 2,3,4-tris-O-(trimethylsilyl)-, ?-lactone, D-	1.85694e+06	780530	231042	2.89472e+06	4173.93	245335	2.32912e+06	2.1068e+06	1.09783e+06	351839	2.6545e+06	0	1.13718e+06	0	14282.8	101523	1.48297e+06	326915	313269	360159	3.72363e+06	0	0	0	0	704524	766971	402478	0	0	95079.6	178460	153464	70612.5	6.54449e+06	0	87959.2	532673	525887	905727	0	139514	2.10109e+06	127562	713561	16631.6	0	135412	244095
a-D-(-)-Lyxopyranose, 4TMS derivative	1.61085e+06	0	0	8.51004e+06	0	1.28558e+06	0	2.39634e+06	2.63366e+06	0	4.02846e+06	0	0	0	0	2.19848e+06	0	136680	577797	0	0	0	0	0	0	201081	4.02171e+06	0	0	603554	0	0	0	0	2.87909e+07	0	0	0	1.04942e+06	8.93348e+06	0	481684	1.14959e+06	1.19662e+06	0	12483.2	0	0	0
a-D-(+)-Talopyranose, 5TMS derivative	0	3.37418e+07	1.04506e+06	6.76627e+07	0	9.21145e+06	1.82636e+07	1.252e+07	1.76243e+07	4.57973e+06	1.32747e+07	5.58102e+06	2.59695e+07	2.63981e+06	2.31062e+06	1.40755e+07	1.6541e+07	461029	2.15205e+06	0	5.40162e+07	0	600873	3.19141e+07	1.0047e+07	4.1547e+07	1.28052e+07	5.77986e+06	2.32697e+06	0	1.33106e+07	0	2.18329e+06	1.49485e+07	5.76353e+07	0	0	2.04651e+07	0	1.58088e+07	510319	3.05559e+06	0	6.10371e+06	0	0	0	0	0
a-D-Allopyranose, 5TMS derivative	1.65886e+06	0	0	8.20808e+06	0	1.38755e+06	0	2.2144e+06	2.47022e+06	0	3.81033e+06	0	0	0	0	1.98993e+06	0	131133	503674	0	0	0	0	0	0	0	3.5757e+06	0	0	1791.56	0	0	0	0	2.64719e+07	0	0	0	945802	8.09047e+06	0	429585	1.0468e+06	1.04542e+06	0	10745.5	0	0	0
a-D-Glactopyranose, 5TMS derivative	25865.4	11218.4	9083.41	32344.3	1799.77	9182.03	28029.8	50220.1	9640.17	2831.77	36970.9	5550.29	56800.7	1622.47	2185.65	2634.68	42663.8	1622.28	2964.91	1871.16	27325	503.439	1936.89	2652.51	2766.73	20645.7	20525.1	2799.58	2957.18	593240	1195.89	0	4546.67	5025.91	62684.6	0	0	8785.41	0	6552.27	348.48	2775.57	434.5	0	362.69	73.6197	1324.26	0	0
a-D-Mannopyranose, 5TMS derivative	0	3.35156e+07	1.06195e+06	6.73401e+07	0	9.28716e+06	1.82595e+07	1.23259e+07	1.73382e+07	4.6055e+06	1.3119e+07	5.57984e+06	2.56149e+07	2.60446e+06	2.28309e+06	1.38928e+07	1.62199e+07	462951	2.09114e+06	0	5.27101e+07	0	591099	3.12614e+07	9.74218e+06	4.01865e+07	1.24629e+07	5.62766e+06	2.26905e+06	29586.6	1.29899e+07	0	2.14573e+06	1.46471e+07	5.63707e+07	0	0	1.98666e+07	0	1.53832e+07	496523	2.95391e+06	0	6.06617e+06	0	0	0	0	0
a-Hydroxyisobutyric acid, 2TMS derivative	1773.74	2485.29	1479.57	0	0	0	0	0	1389.52	0	0	4469.06	6643.9	0	3381.54	9888.43	0	766.36	86.9122	2022.53	0	278.015	7858.92	39244	8632.18	3954.53	5609.8	18043.3	42937.6	0	23968.3	773.923	15732.7	13185.1	2598.67	0	15113.7	0	9050.12	39021.3	11710.9	0	0	0	12761.1	0	9256.68	4433.03	11172.8
a-L-(-)-Fucopyranose, tetrakis(trimethylsilyl) ether	4982.66	749.202	0	3382.94	1946.17	1707.36	2077.48	1558.08	934.954	2043.51	0	0	4209.04	937.405	317.751	546.349	2184.65	4.22935	0	0	415.22	0	908.887	166.841	483.577	1867.18	0	0	3748.15	0	0	350.081	0	757.565	0	0	0	0	0	352.787	242.408	0	0	1764.62	0	0	280.885	0	0
a-l-Galactofuranoside, methyl 6-deoxy-2,3,5-tris-O-(trimethylsilyl)-	103400	0	30541	16322.6	63600.4	125590	55567.6	54556.5	35403.2	34418	122285	5947.3	19301.6	0	20035.5	27098.4	46516.5	2765.14	7382.75	22932.7	51169.9	1658.51	188.661	5350.16	409.35	11635.8	52346.5	1125.92	4488.58	0	0	97624.3	78.0128	243.817	184435	0	51.5547	26560.8	18097.4	143361	1554.28	13022.9	17513.1	3489.11	30399.4	744.201	0	4304.77	14687.7
a-Methyl-L-tyrosine, 3TMS derivative	1.02253e+06	0	403767	5.75777e+06	39337.1	650613	3.14489e+06	4.08188e+06	614785	610693	1.86899e+06	1.01673e+06	456530	0	0	360474	531288	252172	477907	108740	2.85049e+06	54940.9	0	2.56354e+06	0	0	303552	0	0	0	0	0	0	0	2.5065e+06	0	0	0	0	0	0	0	0	2.20592e+06	0	0	0	0	0
b-D-(-)-Ribopyranose, 4TMS derivative	0	0	0	0	0	0	0	0	0	0	0	0	0	0	0	0	0	0	0	0	0	0	0	0	0	0	0	0	0	604591	0	0	0	0	0	0	0	1190.27	0	0	0	0	0	0	0	0	0	0	0
b-D-(+)-Mannopyranose, 5TMS derivative	0	3.36518e+07	1.01555e+06	9.43077e+07	0	9.03754e+06	1.80795e+07	1.26225e+07	1.77831e+07	4.50455e+06	1.33305e+07	5.52545e+06	2.61311e+07	2.6551e+06	2.32074e+06	1.41489e+07	1.67421e+07	455381	2.19977e+06	0	5.49522e+07	0	605534	3.23181e+07	1.02732e+07	4.23482e+07	1.30705e+07	5.89505e+06	2.36689e+06	0	1.35368e+07	0	2.2002e+06	1.51105e+07	5.84687e+07	0	0	2.09346e+07	0	1.61406e+07	520494	3.07063e+06	0	6.09356e+06	5.07091e+07	0	0	0	0
b-D-(+)-Talopyranose, 5TMS derivative	0	0	0	2.82061e+06	0	0	0	1.17221e+06	1.40782e+06	0	2.00643e+06	0	0	0	0	1.06915e+06	0	18729.9	388831	0	0	0	0	0	0	37999.2	2.70251e+06	0	0	0	0	0	0	0	1.69503e+07	0	0	0	840751	6.01399e+06	0	231639	576590	739536	0	5419.69	0	0	0
b-D-(+)-Xylopyranose, 4TMS derivative	0	0	0	682447	0	0	0	0	0	25142.4	0	0	0	0	0	0	0	0	0	0	40241	0	0	0	0	0	565287	0	0	0	0	17095.4	0	0	453027	0	0	0	49779	0	0	0	1.01659e+06	349796	821143	26584	0	0	152650
b-D-Allopyranose, 5TMS derivative	0	21498.9	3053.53	132352	0	0	0	10275.4	5423.79	0	48469.1	50031.9	0	0	4275.91	20254.5	47812.2	2716.72	11156.1	0	102290	0	0	0	204.089	63501.3	12740.6	0	0	5.78369	0	0	0	6311.24	101654	0	0	79805.2	0	10779.8	0	38978.6	0	13825.2	0	0	0	9543.51	0
b-D-Galactofuranose, 1,2,3,5,6-pentakis-O-(trimethylsilyl)-	81767.2	144702	2001.27	325248	0	35792.8	49361.1	11500.2	147748	0	23938.9	0	233884	0	36551.9	110932	119250	18524.9	10107.3	310.36	717279	0	397.985	52180.6	68808.4	400376	45261.2	0	108270	2.67527e+06	142561	0	0	70082.7	268365	0	0	25454.7	11264.3	84565.2	36172.2	51868.7	31443.5	58690	210876	2401.47	11876.3	3112.06	58171.2
b-D-Glucopyranose, 5TMS derivative	470489	4.14999e+07	1.54127e+06	7.93575e+07	0	1.17581e+07	2.09597e+07	1.31879e+07	1.86208e+07	9.03808e+06	1.62496e+07	1.19312e+07	3.36942e+07	3.79358e+06	3.06527e+06	1.48787e+07	2.21733e+07	46422.4	2.77329e+06	0	5.17809e+07	0	1.04468e+06	4.09647e+07	1.18044e+07	5.08088e+07	1.3254e+07	6.24933e+06	4.80264e+06	0.0187178	1.82756e+07	0	3.21158e+06	1.62781e+07	5.2284e+07	0	0	2.31379e+07	0	1.33947e+07	982827	1.78958e+07	0	1.14262e+07	1.56213e+07	0	144264	0	0
acetic acid	0	0	0.0371337	0.0333183	0.0119422	0.01525	0.0305107	0.0515262	0.0229556	0.0226944	0.11794	0.0501797	0.055088	0.00189638	0.00850921	0.0343924	0.0583262	0.0106766	0.0157061	0.00953208	0.0239468	0.0121381	0	0	0.00862516	0	0.00708001	0	0.0445924	0.0187178	0.0376448	0.00560452	0	0.00212435	0.0348569	0.0121531	0.0590513	0.0271689	0.002594	0.0252625	0.000683761	0.0154449	0.0101685	0.0620412	0.0364754	0.00265608	0.00431732	0.0499535	0.0207047
butanoic acid	0.000187798	0	0.000101448	0	0	0	0	0	0	0	0	0	0	0	0.000110983	0	0	0.000481713	0	0	0	0	0	0	0	0	0.000110532	0.000326329	0.000389145	9.57e-05	2.30277e-05	2.37471e-05	0	9.06666e-05	1.93452e-06	0	0.000222418	0.000217695	0	0.000316642	5.91871e-05	0.000602877	0.000872153	0.0151916	0.00103684	0.000280477	0.000160428	0.0022234	0.000582607
butanoic acid, 3 methyl	2.39536e-05	0	9.99877e-05	0.000253363	0.000141767	0.000238749	0.000124637	0.000106665	0.000208954	0.000260802	0.000355287	0.000260315	0.000286487	3.53168e-05	5.79665e-05	0.000153987	0.00023935	0.000465522	3.10633e-05	0.000109746	0.000239376	1.59672e-05	1.55963e-05	1.91083e-05	1.80477e-05	0.00013069	5.08103e-05	4.00237e-05	0.000140724	4.12e-05	3.63331e-05	7.40168e-06	7.35335e-05	3.91024e-05	5.89275e-05	0.000143544	4.33945e-05	0.000142394	6.22569e-05	0.000192171	3.46779e-05	0.000572004	0.000401535	0.0144986	0.00043234	9.09781e-05	5.41304e-05	0.00123042	0.000238903
pentanoic acid	2.8393e-05	0	0.000300144	0.000481639	0.000409854	0.000315994	0.00043724	2.41527e-05	0.000338773	0.000784324	0.00137926	0.000776891	0.00115941	0.000189961	0.000209715	0.000189212	0.000273759	0.000200865	0.000183084	3.81128e-05	0.00127612	8.52832e-05	0	0.000334537	0.000100146	0.000287462	7.14096e-05	1.5837e-05	0.00021833	1.42e-05	0	0	0.000225384	7.69391e-05	0.000318157	0.000372478	0.000193093	1.81095e-05	0	0	4.53718e-05	0.000300744	0.000198092	0.00475703	0.00157791	0.00019625	0.000191538	0.000994521	0.000424825
propanoic acid	0	0	0.000762303	0.00295124	0.00269061	0.00181266	0.00322498	0.000418355	0.00178514	0.00211754	0.00205925	0.00345111	0	0	0	0.00215156	0.00230663	0.00151841	0.000344557	0.000905756	0.00445819	0.000327182	0.000199432	0	0.000135639	0.00170869	9.86541e-05	0.000270114	0.000661156	0	0.000173066	0	0	0.000353393	0	0	0.000373898	0	0	0.000174207	0.00010345	0.00181547	0.00298133	0.0153039	0.00246875	0.000298355	0.000249716	0.00242604	0.00136373
propanoic acid, 2 methyl	0	0	5.58938e-05	0.000635006	0.000295037	0.000544338	0.000157685	7.64749e-05	0.000445986	0.00053498	0.000575885	0.000868712	0.00126993	0.000306242	0.000320337	0.000260309	0.00785853	0.000262899	5.67984e-05	0.0002123	0.000464699	0	3.10191e-05	0.000181491	1.95143e-05	9.43308e-05	0	0	0.00795027	0	0	0	0	0.000498319	0	1.76655e-06	9.16971e-05	0	0	0.000212696	0.000184675	0.0015239	0.00198798	0.00805849	0.00247795	0.000529825	0.000209947	0.00157535	0.000974036
[truncated: 10 more columns]
